# Supplementary material for: The ProMotion LMU dataset, prostate intra-fraction motion recorded by transperineal ultrasound
Source: Sci Data. 2019 Nov 11;6:269. doi: 10.1038/s41597-019-0280-6 (PMC6848118; doi:10.1038/s41597-019-0280-6)
Supplement: Supplementary file 1 — Supplementary Table S1 [file 41597_2019_280_MOESM1_ESM.xlsx]

## Sheet: table s1
patient	fraction	filename	date	begin recording	end recording	recorded duration	clipped begin	clipped end	clipped duration	percentage included
1	1	patient_01_fraction_01.csv	2014-06-24	13:42:36	13:55:23	00:12:47	13:42:36	13:53:50	00:11:14	0.879
1	2	patient_01_fraction_02.csv	2014-06-25	05:10:24	05:20:09	00:09:45	05:10:24	05:20:01	00:09:37	0.987
1	3	patient_01_fraction_03.csv	2014-06-26	07:56:24	08:06:20	00:09:56	07:56:24	08:06:20	00:09:56	1000
1	4	patient_01_fraction_04.csv	2014-06-27	02:40:14	02:52:19	00:12:06	02:40:14	02:52:02	00:11:48	0.976
1	5	patient_01_fraction_05.csv	2014-06-30	10:58:59	11:09:45	00:10:46	10:58:59	11:09:35	00:10:36	0.985
1	6	patient_01_fraction_06.csv	2014-07-01	11:04:35	11:13:32	00:08:56	11:05:50	11:13:32	00:07:42	0.861
1	7	patient_01_fraction_07.csv	2014-07-03	08:26:55	08:44:17	00:17:23	08:26:55	08:44:09	00:17:14	0.992
1	8	patient_01_fraction_08.csv	2014-07-07	08:25:38	08:35:00	00:09:22	08:25:38	08:35:00	00:09:22	1000
1	9	patient_01_fraction_09.csv	2014-07-08	08:39:49	08:48:28	00:08:39	08:39:49	08:48:21	00:08:32	0.986
1	10	patient_01_fraction_10.csv	2014-07-09	08:29:30	08:38:12	00:08:42	08:29:30	08:38:12	00:08:42	1000
1	11	patient_01_fraction_11.csv	2014-07-11	02:36:27	02:39:34	00:03:07	02:36:27	02:39:34	00:03:07	1000
1	12	patient_01_fraction_12.csv	2014-07-14	08:23:30	08:27:12	00:03:42	08:23:30	08:27:12	00:03:42	1000
1	13	patient_01_fraction_13.csv	2014-07-15	08:19:52	08:29:00	00:09:08	08:19:52	08:29:00	00:09:08	1000
1	14	patient_01_fraction_14.csv	2014-07-16	08:28:46	08:37:33	00:08:47	08:28:46	08:37:33	00:08:47	1000
1	15	patient_01_fraction_15.csv	2014-07-17	08:24:05	08:30:51	00:06:46	08:24:05	08:30:51	00:06:46	1000
1	16	patient_01_fraction_16.csv	2014-07-18	08:39:57	08:48:52	00:08:54	08:39:57	08:48:40	00:08:43	0.978
1	17	patient_01_fraction_17.csv	2014-07-21	08:44:15	08:51:26	00:07:11	08:44:15	08:51:26	00:07:11	1000
1	18	patient_01_fraction_18.csv	2014-07-22	08:17:50	08:26:10	00:08:20	08:17:50	08:26:10	00:08:20	1000
1	19	patient_01_fraction_19.csv	2014-07-23	08:33:56	08:35:30	00:01:34	08:33:56	08:35:30	00:01:34	1000
1	20	patient_01_fraction_20.csv	2014-07-29	08:23:25	08:29:46	00:06:21	08:23:25	08:29:37	00:06:12	0.976
1	21	patient_01_fraction_21.csv	2014-08-05	08:25:54	08:32:33	00:06:39	08:25:54	08:32:19	00:06:25	0.965
1	22	patient_01_fraction_22.csv	2014-08-07	08:18:02	08:25:04	00:07:02	08:18:02	08:24:53	00:06:51	0.974
2	1	patient_02_fraction_01.csv	2014-07-21	14:17:38	14:25:09	00:07:31	14:17:58	14:24:56	00:06:58	0.927
2	2	patient_02_fraction_02.csv	2014-07-28	03:15:03	03:22:32	00:07:29	03:15:03	03:22:32	00:07:29	1000
2	3	patient_02_fraction_03.csv	2014-07-29	03:10:11	03:19:37	00:09:26	03:10:11	03:19:37	00:09:26	1000
2	4	patient_02_fraction_04.csv	2014-07-30	03:05:10	03:12:34	00:07:24	03:05:10	03:12:34	00:07:24	1000
2	5	patient_02_fraction_05.csv	2014-08-05	03:15:24	03:22:22	00:06:58	03:15:24	03:22:22	00:06:58	1000
2	6	patient_02_fraction_06.csv	2014-08-07	03:03:37	03:10:42	00:07:05	03:03:37	03:10:23	00:06:46	0.955
2	7	patient_02_fraction_07.csv	2014-08-11	03:31:58	03:38:32	00:06:34	03:31:58	03:38:32	00:06:34	1000
2	8	patient_02_fraction_08.csv	2014-08-21	03:01:19	03:07:46	00:06:27	03:01:19	03:07:46	00:06:27	1000
2	9	patient_02_fraction_09.csv	2014-08-25	02:58:10	03:05:05	00:06:55	02:58:10	03:05:05	00:06:55	1000
2	10	patient_02_fraction_10.csv	2014-08-26	02:59:59	03:07:14	00:07:15	02:59:59	03:07:09	00:07:10	0.990
2	11	patient_02_fraction_11.csv	2014-08-27	03:05:35	03:13:24	00:07:49	03:05:35	03:13:15	00:07:40	0.981
2	12	patient_02_fraction_12.csv	2014-09-01	03:09:46	03:17:30	00:07:44	03:09:46	03:17:30	00:07:44	1000
3	1	patient_03_fraction_01.csv	2014-09-30	10:42:17	10:49:56	00:07:39	10:42:17	10:49:56	00:07:39	1000
3	2	patient_03_fraction_02.csv	2014-10-01	10:40:09	10:47:42	00:07:33	10:40:09	10:47:42	00:07:33	1000
3	3	patient_03_fraction_03.csv	2014-10-09	10:52:29	11:00:15	00:07:46	10:52:29	11:00:15	00:07:46	1000
3	4	patient_03_fraction_04.csv	2014-10-10	10:32:30	10:39:23	00:06:53	10:32:30	10:39:23	00:06:53	1000
3	5	patient_03_fraction_05.csv	2014-10-13	12:05:37	12:13:53	00:08:16	12:05:37	12:13:53	00:08:16	1000
3	6	patient_03_fraction_06.csv	2014-10-14	12:00:54	12:08:08	00:07:15	12:00:54	12:08:08	00:07:15	1000
3	7	patient_03_fraction_07.csv	2014-10-15	12:05:57	12:12:53	00:06:56	12:05:57	12:12:53	00:06:56	1000
3	8	patient_03_fraction_08.csv	2014-10-16	12:39:15	12:44:40	00:05:25	12:39:15	12:44:40	00:05:25	1000
3	9	patient_03_fraction_09.csv	2014-10-20	12:15:25	12:22:33	00:07:08	12:15:25	12:22:33	00:07:08	1000
3	10	patient_03_fraction_10.csv	2014-10-21	12:12:48	12:13:35	00:00:47	12:12:48	12:13:35	00:00:47	1000
3	11	patient_03_fraction_11.csv	2014-10-23	11:59:34	12:07:06	00:07:32	11:59:34	12:07:06	00:07:32	1000
3	12	patient_03_fraction_12.csv	2014-10-27	13:07:45	13:15:33	00:07:48	13:07:45	13:15:23	00:07:38	0.978
3	13	patient_03_fraction_13.csv	2014-10-28	13:09:15	13:16:28	00:07:13	13:09:15	13:16:28	00:07:13	1000
3	14	patient_03_fraction_14.csv	2014-10-29	12:59:19	13:08:14	00:08:55	12:59:19	13:08:14	00:08:55	1000
3	15	patient_03_fraction_15.csv	2014-10-30	12:53:58	13:00:46	00:06:49	12:53:58	13:00:40	00:06:42	0.985
3	16	patient_03_fraction_16.csv	2014-11-04	12:00:34	12:07:49	00:07:15	12:00:34	12:07:49	00:07:15	1000
3	17	patient_03_fraction_17.csv	2014-11-05	12:01:40	12:09:03	00:07:23	12:01:40	12:08:55	00:07:15	0.981
3	18	patient_03_fraction_18.csv	2014-11-06	12:29:11	12:36:04	00:06:53	12:29:11	12:36:04	00:06:53	1000
3	19	patient_03_fraction_19.csv	2014-11-07	12:09:54	12:16:31	00:06:37	12:09:54	12:16:31	00:06:37	1000
3	20	patient_03_fraction_20.csv	2014-11-10	12:04:35	12:09:36	00:05:02	12:04:35	12:09:36	00:05:02	1000
3	21	patient_03_fraction_21.csv	2014-11-11	11:54:18	11:59:18	00:05:01	11:54:18	11:59:18	00:05:01	1000
3	22	patient_03_fraction_22.csv	2014-11-12	12:04:20	12:09:29	00:05:09	12:04:20	12:09:20	00:05:00	0.971
3	23	patient_03_fraction_23.csv	2014-11-13	12:12:50	12:16:56	00:04:07	12:12:50	12:16:56	00:04:07	1000
3	24	patient_03_fraction_24.csv	2014-11-14	12:06:11	12:11:22	00:05:11	12:06:11	12:11:22	00:05:11	1000
3	25	patient_03_fraction_25.csv	2014-11-17	11:52:50	11:58:17	00:05:28	11:52:50	11:58:17	00:05:28	1000
3	26	patient_03_fraction_26.csv	2014-11-19	12:16:03	12:21:16	00:05:14	12:16:03	12:21:16	00:05:14	1000
3	27	patient_03_fraction_27.csv	2014-11-20	12:02:37	12:05:34	00:02:56	12:02:37	12:05:34	00:02:56	1000
4	1	patient_04_fraction_01.csv	2014-09-30	04:35:04	04:40:17	00:05:14	04:35:04	04:40:17	00:05:14	1000
4	2	patient_04_fraction_02.csv	2014-10-01	05:34:54	05:35:26	00:00:33	05:34:54	05:35:26	00:00:33	1000
4	3	patient_04_fraction_03.csv	2014-10-02	07:33:26	07:38:06	00:04:40	07:33:26	07:38:06	00:04:40	1000
4	4	patient_04_fraction_04.csv	2014-10-06	09:25:10	09:29:50	00:04:40	09:25:10	09:29:50	00:04:40	1000
4	5	patient_04_fraction_05.csv	2014-10-07	06:18:58	06:22:37	00:03:38	06:18:58	06:22:37	00:03:38	1000
4	6	patient_04_fraction_06.csv	2014-10-13	02:49:52	02:55:11	00:05:19	02:49:52	02:55:11	00:05:19	1000
4	7	patient_04_fraction_07.csv	2014-10-14	03:02:34	03:06:56	00:04:22	03:02:34	03:06:54	00:04:20	0.992
4	8	patient_04_fraction_08.csv	2014-10-16	03:18:31	03:21:48	00:03:17	03:18:31	03:21:48	00:03:17	1000
4	9	patient_04_fraction_09.csv	2014-10-20	03:01:45	03:06:43	00:04:58	03:01:45	03:06:43	00:04:58	1000
4	10	patient_04_fraction_10.csv	2014-10-21	03:13:00	03:17:35	00:04:35	03:13:00	03:17:35	00:04:35	1000
4	11	patient_04_fraction_11.csv	2014-10-22	03:09:24	03:14:04	00:04:40	03:09:24	03:14:04	00:04:40	1000
4	12	patient_04_fraction_12.csv	2014-10-23	02:57:52	03:04:15	00:06:22	02:57:52	03:04:15	00:06:22	1000
4	13	patient_04_fraction_13.csv	2014-10-24	03:22:37	03:27:34	00:04:57	03:22:37	03:27:34	00:04:57	1000
4	14	patient_04_fraction_14.csv	2014-10-27	03:59:53	04:04:50	00:04:56	03:59:53	04:04:50	00:04:56	1000
4	15	patient_04_fraction_15.csv	2014-10-28	03:59:19	04:04:14	00:04:55	03:59:19	04:04:14	00:04:55	1000
4	16	patient_04_fraction_16.csv	2014-10-29	04:07:36	04:10:58	00:03:23	04:07:36	04:10:58	00:03:23	1000
4	17	patient_04_fraction_17.csv	2014-11-03	03:06:29	03:10:15	00:03:46	03:06:29	03:10:15	00:03:46	1000
4	18	patient_04_fraction_18.csv	2014-11-04	02:51:46	02:57:01	00:05:15	02:51:46	02:57:01	00:05:15	1000
4	19	patient_04_fraction_19.csv	2014-11-07	03:48:44	03:53:18	00:04:34	03:48:44	03:53:18	00:04:34	1000
4	20	patient_04_fraction_20.csv	2014-11-10	03:04:18	03:08:40	00:04:23	03:04:18	03:08:40	00:04:23	1000
4	21	patient_04_fraction_21.csv	2014-11-11	03:09:45	03:14:31	00:04:46	03:09:45	03:14:31	00:04:46	1000
4	22	patient_04_fraction_22.csv	2014-11-12	03:05:32	03:09:50	00:04:17	03:05:32	03:09:50	00:04:17	1000
4	23	patient_04_fraction_23.csv	2014-11-13	03:05:37	03:10:21	00:04:44	03:05:37	03:10:21	00:04:44	1000
4	24	patient_04_fraction_24.csv	2014-11-14	03:14:38	03:19:19	00:04:41	03:14:38	03:19:19	00:04:41	1000
4	25	patient_04_fraction_25.csv	2014-11-17	03:03:03	03:07:15	00:04:11	03:03:03	03:07:15	00:04:11	1000
4	26	patient_04_fraction_26.csv	2014-11-18	03:00:54	03:05:23	00:04:29	03:00:54	03:05:23	00:04:29	1000
4	27	patient_04_fraction_27.csv	2014-11-19	03:07:04	03:11:17	00:04:13	03:07:04	03:11:17	00:04:13	1000
4	28	patient_04_fraction_28.csv	2014-11-20	02:56:08	03:00:27	00:04:19	02:56:08	03:00:27	00:04:19	1000
5	1	patient_05_fraction_01.csv	2014-09-30	05:21:35	05:26:22	00:04:48	05:21:35	05:26:22	00:04:48	1000
5	2	patient_05_fraction_02.csv	2014-10-01	12:19:22	12:20:13	00:00:51	12:19:22	12:20:13	00:00:51	1000
5	3	patient_05_fraction_03.csv	2014-10-02	08:17:34	08:22:37	00:05:02	08:17:34	08:22:37	00:05:02	1000
5	4	patient_05_fraction_04.csv	2014-10-10	09:35:16	09:39:32	00:04:16	09:35:16	09:39:32	00:04:16	1000
5	5	patient_05_fraction_05.csv	2014-10-13	09:44:24	09:50:50	00:06:27	09:44:24	09:50:50	00:06:27	1000
5	6	patient_05_fraction_06.csv	2014-10-14	09:24:38	09:29:06	00:04:28	09:24:38	09:29:06	00:04:28	1000
5	7	patient_05_fraction_07.csv	2014-10-15	09:34:24	09:39:30	00:05:06	09:34:24	09:39:30	00:05:06	1000
5	8	patient_05_fraction_08.csv	2014-10-16	09:38:59	09:43:32	00:04:33	09:38:59	09:43:32	00:04:33	1000
5	9	patient_05_fraction_09.csv	2014-10-20	09:42:42	09:47:21	00:04:40	09:42:42	09:47:21	00:04:40	1000
5	10	patient_05_fraction_10.csv	2014-10-21	09:31:33	09:36:01	00:04:28	09:31:33	09:36:01	00:04:28	1000
5	11	patient_05_fraction_11.csv	2014-10-23	09:38:49	09:44:17	00:05:28	09:38:49	09:44:02	00:05:13	0.955
5	12	patient_05_fraction_12.csv	2014-10-27	10:25:43	10:32:15	00:06:32	10:25:43	10:32:15	00:06:32	1000
5	13	patient_05_fraction_13.csv	2014-10-28	10:49:08	10:54:39	00:05:32	10:49:08	10:54:38	00:05:30	0.996
5	14	patient_05_fraction_14.csv	2014-10-29	10:25:35	10:25:38	00:00:03	10:25:35	10:25:38	00:00:03	1000
5	15	patient_05_fraction_15.csv	2014-10-30	10:27:00	10:32:47	00:05:47	10:27:00	10:32:47	00:05:47	1000
5	16	patient_05_fraction_16.csv	2014-11-03	09:25:14	09:32:02	00:06:48	09:25:14	09:32:00	00:06:46	0.995
5	17	patient_05_fraction_17.csv	2014-11-04	09:37:10	09:42:22	00:05:12	09:37:10	09:42:20	00:05:10	0.993
5	18	patient_05_fraction_18.csv	2014-11-05	09:11:34	09:12:56	00:01:22	09:11:34	09:12:56	00:01:22	1000
5	19	patient_05_fraction_19.csv	2014-11-06	09:26:09	09:32:21	00:06:12	09:26:09	09:32:11	00:06:02	0.973
5	20	patient_05_fraction_20.csv	2014-11-07	09:23:46	09:28:44	00:04:58	09:23:46	09:28:37	00:04:51	0.976
5	21	patient_05_fraction_21.csv	2014-11-10	09:57:15	10:02:13	00:04:59	09:57:15	10:02:07	00:04:52	0.979
5	22	patient_05_fraction_22.csv	2014-11-11	09:29:33	09:34:34	00:05:01	09:29:33	09:34:34	00:05:01	1000
5	23	patient_05_fraction_23.csv	2014-11-12	09:49:43	09:51:18	00:01:35	09:49:43	09:51:18	00:01:35	1000
5	24	patient_05_fraction_24.csv	2014-11-14	09:43:35	09:48:05	00:04:30	09:43:35	09:48:05	00:04:30	1000
5	25	patient_05_fraction_25.csv	2014-11-17	09:29:04	09:33:50	00:04:47	09:29:04	09:33:50	00:04:47	1000
5	26	patient_05_fraction_26.csv	2014-11-18	09:29:51	09:34:21	00:04:30	09:29:51	09:34:21	00:04:30	1000
5	27	patient_05_fraction_27.csv	2014-11-19	09:25:39	09:30:29	00:04:50	09:25:39	09:30:29	00:04:50	1000
5	28	patient_05_fraction_28.csv	2014-11-20	09:29:54	09:34:09	00:04:15	09:29:54	09:34:09	00:04:15	1000
5	29	patient_05_fraction_29.csv	2014-11-21	09:29:06	09:33:45	00:04:39	09:29:06	09:33:45	00:04:39	1000
5	30	patient_05_fraction_30.csv	2014-11-24	09:35:00	09:39:44	00:04:45	09:35:00	09:39:44	00:04:45	1000
6	1	patient_06_fraction_01.csv	2014-11-25	04:41:34	04:49:47	00:08:13	04:41:34	04:49:47	00:08:13	1000
6	2	patient_06_fraction_02.csv	2014-11-26	04:56:12	05:07:31	00:11:19	04:56:12	05:07:31	00:11:19	1000
6	3	patient_06_fraction_03.csv	2014-11-27	03:00:28	03:09:50	00:09:23	03:00:28	03:09:50	00:09:23	1000
6	4	patient_06_fraction_04.csv	2014-11-28	03:07:02	03:16:48	00:09:46	03:07:02	03:16:48	00:09:46	1000
6	5	patient_06_fraction_05.csv	2014-12-01	03:11:01	03:21:59	00:10:58	03:11:01	03:21:59	00:10:58	1000
6	6	patient_06_fraction_06.csv	2014-12-02	11:23:57	11:33:53	00:09:56	11:23:57	11:33:53	00:09:56	1000
6	7	patient_06_fraction_07.csv	2014-12-03	03:28:00	03:37:19	00:09:19	03:28:00	03:37:19	00:09:19	1000
6	8	patient_06_fraction_08.csv	2014-12-04	03:10:27	03:20:08	00:09:41	03:10:27	03:20:08	00:09:41	1000
6	9	patient_06_fraction_09.csv	2014-12-05	03:06:24	03:13:57	00:07:34	03:06:24	03:13:57	00:07:34	1000
6	10	patient_06_fraction_10.csv	2014-12-08	02:59:17	03:09:53	00:10:36	02:59:17	03:09:53	00:10:36	1000
6	11	patient_06_fraction_11.csv	2014-12-09	03:05:22	03:15:40	00:10:18	03:05:22	03:15:32	00:10:10	0.987
6	12	patient_06_fraction_12.csv	2014-12-10	08:57:55	09:07:47	00:09:52	08:57:55	09:07:47	00:09:52	1000
6	13	patient_06_fraction_13.csv	2014-12-15	03:02:58	03:13:34	00:10:35	03:02:58	03:13:34	00:10:35	1000
6	14	patient_06_fraction_14.csv	2014-12-16	03:08:22	03:19:16	00:10:54	03:08:22	03:19:16	00:10:54	1000
6	15	patient_06_fraction_15.csv	2014-12-18	02:59:30	03:10:07	00:10:36	02:59:30	03:10:06	00:10:36	0.999
6	16	patient_06_fraction_16.csv	2014-12-19	03:07:21	03:16:55	00:09:34	03:07:21	03:16:55	00:09:34	1000
6	17	patient_06_fraction_17.csv	2014-12-22	03:02:02	03:11:28	00:09:25	03:02:02	03:11:28	00:09:25	1000
6	18	patient_06_fraction_18.csv	2014-12-23	03:03:27	03:13:06	00:09:39	03:03:27	03:13:06	00:09:39	1000
6	19	patient_06_fraction_19.csv	2014-12-27	03:05:23	03:12:00	00:06:37	03:05:23	03:12:00	00:06:37	1000
6	20	patient_06_fraction_20.csv	2014-12-29	03:11:13	03:21:05	00:09:52	03:11:13	03:21:05	00:09:52	1000
6	21	patient_06_fraction_21.csv	2014-12-30	03:03:41	03:13:15	00:09:35	03:03:41	03:13:15	00:09:35	1000
6	22	patient_06_fraction_22.csv	2015-01-02	03:05:15	03:15:21	00:10:06	03:05:15	03:15:21	00:10:06	1000
6	23	patient_06_fraction_23.csv	2015-01-03	03:03:40	03:14:08	00:10:28	03:03:40	03:14:08	00:10:28	1000
6	24	patient_06_fraction_24.csv	2015-01-04	03:05:07	03:13:21	00:08:14	03:05:07	03:13:21	00:08:14	1000
6	25	patient_06_fraction_25.csv	2015-01-05	12:14:50	12:24:34	00:09:45	12:14:50	12:24:34	00:09:45	1000
6	26	patient_06_fraction_26.csv	2015-01-07	03:13:19	03:18:07	00:04:48	03:13:19	03:18:07	00:04:48	1000
6	27	patient_06_fraction_27.csv	2015-01-08	11:35:30	11:41:15	00:05:46	11:35:30	11:41:15	00:05:46	1000
6	28	patient_06_fraction_28.csv	2015-01-09	03:20:48	03:26:18	00:05:30	03:20:48	03:26:18	00:05:30	1000
6	29	patient_06_fraction_29.csv	2015-01-13	03:03:49	03:04:29	00:00:40	03:03:49	03:04:29	00:00:40	1000
6	30	patient_06_fraction_30.csv	2015-01-14	03:03:44	03:08:34	00:04:50	03:03:44	03:08:34	00:04:50	1000
6	31	patient_06_fraction_31.csv	2015-01-16	02:58:52	03:03:44	00:04:52	02:58:52	03:03:44	00:04:52	1000
7	1	patient_07_fraction_01.csv	2015-01-05	05:13:46	05:21:34	00:07:48	05:13:46	05:21:30	00:07:44	0.992
7	2	patient_07_fraction_02.csv	2015-01-12	12:20:02	12:25:26	00:05:23	12:20:02	12:25:26	00:05:23	1000
7	3	patient_07_fraction_03.csv	2015-01-13	06:11:24	06:15:24	00:04:00	06:11:24	06:15:24	00:04:00	1000
7	4	patient_07_fraction_04.csv	2015-01-14	12:20:22	12:26:30	00:06:08	12:20:22	12:26:26	00:06:04	0.989
7	5	patient_07_fraction_05.csv	2015-01-15	12:05:01	12:10:25	00:05:24	12:05:01	12:10:25	00:05:24	1000
7	6	patient_07_fraction_06.csv	2015-01-16	12:19:23	12:24:33	00:05:10	12:19:23	12:24:33	00:05:10	1000
7	7	patient_07_fraction_07.csv	2015-01-19	12:02:40	12:08:00	00:05:19	12:02:40	12:08:00	00:05:19	1000
7	8	patient_07_fraction_08.csv	2015-01-20	11:58:35	12:04:08	00:05:33	11:58:35	12:04:08	00:05:33	1000
7	9	patient_07_fraction_09.csv	2015-01-21	11:55:22	12:01:34	00:06:13	11:55:22	12:01:33	00:06:11	0.997
7	10	patient_07_fraction_10.csv	2015-01-22	11:49:15	11:54:46	00:05:32	11:49:15	11:54:46	00:05:32	1000
7	11	patient_07_fraction_11.csv	2015-01-23	12:02:25	12:07:53	00:05:28	12:02:25	12:07:53	00:05:28	1000
7	12	patient_07_fraction_12.csv	2015-01-28	11:48:53	11:54:38	00:05:45	11:48:53	11:54:38	00:05:45	1000
7	13	patient_07_fraction_13.csv	2015-02-06	17:44:22	17:46:19	00:01:57	17:44:22	17:46:19	00:01:57	1000
7	14	patient_07_fraction_14.csv	2015-02-17	11:56:31	12:01:33	00:05:02	11:56:31	12:01:33	00:05:02	1000
7	15	patient_07_fraction_15.csv	2015-02-20	11:41:20	11:47:09	00:05:49	11:41:20	11:47:09	00:05:49	1000
7	16	patient_07_fraction_16.csv	2015-02-23	11:56:11	12:01:40	00:05:29	11:56:11	12:01:40	00:05:29	1000
7	17	patient_07_fraction_17.csv	2015-02-25	11:37:48	11:43:32	00:05:44	11:37:48	11:43:32	00:05:44	1000
7	18	patient_07_fraction_18.csv	2015-02-26	12:10:35	12:16:35	00:06:00	12:10:35	12:16:35	00:06:00	1000
7	19	patient_07_fraction_19.csv	2015-02-27	11:40:51	11:42:32	00:01:41	11:40:51	11:42:32	00:01:41	1000
8	1	patient_08_fraction_01.csv	2015-01-12	12:47:35	12:52:09	00:04:34	12:47:35	12:52:09	00:04:34	1000
8	2	patient_08_fraction_02.csv	2015-01-14	12:03:38	12:08:11	00:04:33	12:03:38	12:08:11	00:04:33	1000
8	3	patient_08_fraction_03.csv	2015-01-15	12:48:59	12:53:23	00:04:24	12:48:59	12:53:23	00:04:24	1000
8	4	patient_08_fraction_04.csv	2015-01-19	03:12:17	03:16:42	00:04:25	03:12:17	03:16:42	00:04:25	1000
8	5	patient_08_fraction_05.csv	2015-01-20	03:19:49	03:24:18	00:04:29	03:19:49	03:24:18	00:04:29	1000
8	6	patient_08_fraction_06.csv	2015-01-21	03:07:43	03:11:56	00:04:13	03:07:43	03:11:56	00:04:13	1000
8	7	patient_08_fraction_07.csv	2015-01-23	03:09:46	03:14:06	00:04:19	03:09:46	03:14:06	00:04:19	1000
8	8	patient_08_fraction_08.csv	2015-01-26	03:00:56	03:05:39	00:04:43	03:00:56	03:05:39	00:04:43	1000
8	9	patient_08_fraction_09.csv	2015-01-27	03:18:04	03:22:28	00:04:24	03:18:04	03:22:28	00:04:24	1000
8	10	patient_08_fraction_10.csv	2015-01-28	04:34:21	04:38:05	00:03:44	04:34:21	04:38:05	00:03:44	1000
8	11	patient_08_fraction_11.csv	2015-01-29	03:07:56	03:12:47	00:04:51	03:07:56	03:12:47	00:04:51	1000
8	12	patient_08_fraction_12.csv	2015-01-30	03:05:08	03:10:05	00:04:57	03:05:08	03:10:05	00:04:57	1000
8	13	patient_08_fraction_13.csv	2015-02-04	03:00:03	03:04:59	00:04:56	03:00:03	03:04:54	00:04:51	0.984
8	14	patient_08_fraction_14.csv	2015-02-10	08:57:08	09:10:44	00:13:36	08:57:08	09:10:27	00:13:19	0.980
8	15	patient_08_fraction_15.csv	2015-02-17	09:07:24	09:12:07	00:04:43	09:07:24	09:12:07	00:04:43	1000
8	16	patient_08_fraction_16.csv	2015-02-20	12:19:20	12:23:30	00:04:09	12:19:20	12:23:30	00:04:09	1000
8	17	patient_08_fraction_17.csv	2015-02-24	08:58:30	09:03:15	00:04:45	08:58:30	09:03:11	00:04:41	0.987
8	18	patient_08_fraction_18.csv	2015-02-25	12:35:39	12:40:08	00:04:28	12:35:39	12:40:01	00:04:22	0.975
8	19	patient_08_fraction_19.csv	2015-02-26	12:51:57	12:53:48	00:01:52	12:51:57	12:53:48	00:01:52	1000
8	20	patient_08_fraction_20.csv	2015-02-27	12:25:26	12:30:13	00:04:48	12:25:26	12:30:13	00:04:48	1000
8	21	patient_08_fraction_21.csv	2015-03-02	12:25:32	12:30:19	00:04:47	12:25:32	12:30:19	00:04:47	1000
8	22	patient_08_fraction_22.csv	2015-03-03	12:39:28	12:44:22	00:04:54	12:39:28	12:44:22	00:04:54	1000
9	1	patient_09_fraction_01.csv	2015-02-10	08:11:38	08:19:14	00:07:36	08:11:38	08:19:03	00:07:25	0.976
9	2	patient_09_fraction_02.csv	2015-02-17	02:24:00	02:30:22	00:06:21	02:24:00	02:30:22	00:06:21	1000
9	3	patient_09_fraction_03.csv	2015-02-19	02:26:44	02:31:29	00:04:45	02:26:44	02:31:29	00:04:45	1000
9	4	patient_09_fraction_04.csv	2015-02-20	04:36:31	04:42:36	00:06:05	04:36:31	04:42:36	00:06:05	1000
9	5	patient_09_fraction_05.csv	2015-02-24	02:25:07	02:33:33	00:08:26	02:25:07	02:33:33	00:08:26	1000
9	6	patient_09_fraction_06.csv	2015-02-25	04:45:12	04:52:05	00:06:54	04:45:12	04:52:05	00:06:54	1000
9	7	patient_09_fraction_07.csv	2015-02-26	02:22:39	02:29:57	00:07:18	02:22:39	02:29:57	00:07:18	1000
9	8	patient_09_fraction_08.csv	2015-03-02	02:20:59	02:25:57	00:04:59	02:20:59	02:25:57	00:04:59	1000
9	9	patient_09_fraction_09.csv	2015-03-03	02:22:39	02:28:56	00:06:17	02:22:39	02:28:56	00:06:17	1000
9	10	patient_09_fraction_10.csv	2015-03-09	03:30:23	03:36:07	00:05:43	03:30:23	03:35:58	00:05:35	0.974
9	11	patient_09_fraction_11.csv	2015-03-10	03:20:54	03:26:59	00:06:05	03:20:54	03:26:59	00:06:05	1000
9	12	patient_09_fraction_12.csv	2015-03-16	03:29:53	03:36:12	00:06:19	03:29:53	03:36:12	00:06:19	1000
9	13	patient_09_fraction_13.csv	2015-03-18	05:39:33	05:46:00	00:06:27	05:39:33	05:46:00	00:06:27	1000
9	14	patient_09_fraction_14.csv	2015-03-23	03:45:18	03:52:25	00:07:08	03:45:18	03:52:25	00:07:08	1000
9	15	patient_09_fraction_15.csv	2015-03-24	03:52:14	03:59:55	00:07:42	03:52:14	03:59:52	00:07:38	0.993
9	16	patient_09_fraction_16.csv	2015-03-25	05:34:44	05:41:07	00:06:23	05:34:44	05:41:07	00:06:23	1000
10	1	patient_10_fraction_01.csv	2015-03-09	06:36:32	06:47:25	00:10:53	06:36:32	06:47:05	00:10:33	0.969
10	2	patient_10_fraction_02.csv	2015-03-10	06:47:13	06:54:57	00:07:45	06:47:13	06:54:52	00:07:39	0.989
10	3	patient_10_fraction_03.csv	2015-03-11	06:47:44	06:57:07	00:09:24	06:47:44	06:57:02	00:09:18	0.991
10	4	patient_10_fraction_04.csv	2015-03-16	10:40:20	10:48:18	00:07:57	10:40:20	10:48:18	00:07:57	1000
10	5	patient_10_fraction_05.csv	2015-03-17	10:45:29	10:52:46	00:07:18	10:45:29	10:52:46	00:07:18	1000
10	6	patient_10_fraction_06.csv	2015-03-18	10:42:54	10:50:51	00:07:57	10:42:54	10:50:45	00:07:51	0.987
10	7	patient_10_fraction_07.csv	2015-03-23	10:32:55	10:40:47	00:07:52	10:32:55	10:40:42	00:07:47	0.990
10	8	patient_10_fraction_08.csv	2015-03-24	10:43:46	10:49:30	00:05:44	10:43:46	10:49:30	00:05:44	1000
10	9	patient_10_fraction_09.csv	2015-03-26	10:58:25	11:04:22	00:05:56	10:58:25	11:04:15	00:05:50	0.982
10	10	patient_10_fraction_10.csv	2015-03-27	10:38:14	10:45:30	00:07:16	10:38:14	10:45:30	00:07:16	1000
10	11	patient_10_fraction_11.csv	2015-03-30	09:46:03	09:54:37	00:08:34	09:46:03	09:54:36	00:08:33	0.997
10	12	patient_10_fraction_12.csv	2015-03-31	09:28:57	09:34:50	00:05:53	09:28:57	09:34:50	00:05:53	1000
10	13	patient_10_fraction_13.csv	2015-04-01	09:16:43	09:23:35	00:06:52	09:16:43	09:23:35	00:06:52	1000
10	14	patient_10_fraction_14.csv	2015-04-02	09:30:19	09:37:26	00:07:07	09:30:19	09:37:26	00:07:07	1000
10	15	patient_10_fraction_15.csv	2015-04-07	09:26:49	09:34:00	00:07:11	09:26:49	09:34:00	00:07:11	1000
10	16	patient_10_fraction_16.csv	2015-04-08	09:30:31	09:38:42	00:08:11	09:30:31	09:38:42	00:08:11	1000
10	17	patient_10_fraction_17.csv	2015-04-09	09:31:06	09:40:15	00:09:09	09:31:06	09:40:15	00:09:09	1000
10	18	patient_10_fraction_18.csv	2015-04-10	09:28:00	09:35:38	00:07:38	09:28:00	09:35:38	00:07:38	1000
10	19	patient_10_fraction_19.csv	2015-04-13	09:24:43	09:32:07	00:07:24	09:24:43	09:32:07	00:07:24	1000
10	20	patient_10_fraction_20.csv	2015-04-14	09:23:07	09:29:59	00:06:51	09:23:07	09:29:59	00:06:51	1000
10	21	patient_10_fraction_21.csv	2015-04-15	09:21:37	09:29:30	00:07:53	09:21:37	09:29:30	00:07:53	1000
10	22	patient_10_fraction_22.csv	2015-04-16	09:27:55	09:35:34	00:07:39	09:27:55	09:35:31	00:07:36	0.994
11	1	patient_11_fraction_01.csv	2015-05-04	07:43:42	07:49:18	00:05:36	07:43:42	07:49:18	00:05:36	1000
11	2	patient_11_fraction_02.csv	2015-05-05	07:47:56	07:52:39	00:04:43	07:47:56	07:52:39	00:04:43	1000
11	3	patient_11_fraction_03.csv	2015-05-06	07:48:42	07:52:23	00:03:41	07:48:42	07:52:23	00:03:41	1000
11	4	patient_11_fraction_04.csv	2015-05-07	07:34:59	07:40:35	00:05:36	07:34:59	07:40:35	00:05:36	1000
11	5	patient_11_fraction_05.csv	2015-05-08	07:30:19	07:34:51	00:04:32	07:30:19	07:34:51	00:04:32	1000
11	6	patient_11_fraction_06.csv	2015-05-11	07:35:07	07:40:18	00:05:11	07:35:07	07:40:18	00:05:11	1000
11	7	patient_11_fraction_07.csv	2015-05-12	07:43:03	07:48:21	00:05:17	07:43:03	07:48:21	00:05:17	1000
11	8	patient_11_fraction_08.csv	2015-05-13	08:01:30	08:06:19	00:04:48	08:01:30	08:06:19	00:04:48	1000
11	9	patient_11_fraction_09.csv	2015-05-14	07:42:59	07:47:44	00:04:46	07:42:59	07:47:44	00:04:46	1000
11	10	patient_11_fraction_10.csv	2015-05-15	07:43:27	07:48:46	00:05:19	07:43:27	07:48:46	00:05:19	1000
11	11	patient_11_fraction_11.csv	2015-05-18	07:37:21	07:42:05	00:04:44	07:37:21	07:42:05	00:04:44	1000
11	12	patient_11_fraction_12.csv	2015-05-19	07:40:40	07:45:21	00:04:41	07:40:40	07:45:21	00:04:41	1000
11	13	patient_11_fraction_13.csv	2015-05-20	07:40:30	07:45:07	00:04:37	07:40:30	07:45:07	00:04:37	1000
11	14	patient_11_fraction_14.csv	2015-05-21	07:45:30	07:50:36	00:05:06	07:45:30	07:50:36	00:05:06	1000
11	15	patient_11_fraction_15.csv	2015-05-22	07:40:00	07:44:49	00:04:49	07:40:00	07:44:49	00:04:49	1000
11	16	patient_11_fraction_16.csv	2015-05-26	07:40:31	07:44:41	00:04:10	07:40:31	07:44:41	00:04:10	1000
11	17	patient_11_fraction_17.csv	2015-05-27	07:52:21	07:56:46	00:04:25	07:52:21	07:56:46	00:04:25	1000
11	18	patient_11_fraction_18.csv	2015-05-28	07:45:40	07:50:42	00:05:01	07:45:40	07:50:42	00:05:01	1000
11	19	patient_11_fraction_19.csv	2015-05-29	07:41:47	07:46:47	00:05:00	07:41:47	07:46:47	00:05:00	1000
11	20	patient_11_fraction_20.csv	2015-06-01	07:49:05	07:53:58	00:04:54	07:49:05	07:53:58	00:04:54	1000
11	21	patient_11_fraction_21.csv	2015-06-02	07:32:37	07:37:45	00:05:08	07:32:37	07:37:45	00:05:08	1000
11	22	patient_11_fraction_22.csv	2015-06-03	07:43:05	07:49:28	00:06:23	07:43:05	07:49:28	00:06:23	1000
11	23	patient_11_fraction_23.csv	2015-06-04	07:41:53	07:47:40	00:05:47	07:41:53	07:47:36	00:05:43	0.988
11	24	patient_11_fraction_24.csv	2015-06-05	07:42:36	07:47:52	00:05:16	07:42:36	07:47:52	00:05:16	1000
11	25	patient_11_fraction_25.csv	2015-06-08	07:33:21	07:38:40	00:05:19	07:33:21	07:38:40	00:05:19	1000
11	26	patient_11_fraction_26.csv	2015-06-09	07:53:23	07:58:57	00:05:34	07:53:23	07:58:50	00:05:27	0.980
11	27	patient_11_fraction_27.csv	2015-06-10	07:37:34	07:42:58	00:05:24	07:37:34	07:42:58	00:05:24	1000
11	28	patient_11_fraction_28.csv	2015-06-11	07:38:52	07:44:01	00:05:10	07:38:52	07:44:01	00:05:10	1000
11	29	patient_11_fraction_29.csv	2015-06-15	07:34:51	07:39:58	00:05:06	07:34:51	07:39:58	00:05:06	1000
12	1	patient_12_fraction_01.csv	2015-05-05	04:23:54	04:33:51	00:09:58	04:23:54	04:33:51	00:09:58	1000
12	2	patient_12_fraction_02.csv	2015-05-06	12:32:39	12:40:46	00:08:07	12:32:39	12:40:46	00:08:07	1000
12	3	patient_12_fraction_03.csv	2015-05-07	12:59:50	13:08:23	00:08:33	12:59:50	13:08:23	00:08:33	1000
12	4	patient_12_fraction_04.csv	2015-05-08	12:43:34	12:52:05	00:08:31	12:43:34	12:52:02	00:08:28	0.993
12	5	patient_12_fraction_05.csv	2015-05-11	12:28:15	12:36:08	00:07:54	12:28:15	12:36:08	00:07:54	1000
12	6	patient_12_fraction_06.csv	2015-05-12	12:34:47	12:42:21	00:07:34	12:34:47	12:42:21	00:07:34	1000
12	7	patient_12_fraction_07.csv	2015-05-14	12:57:48	13:05:30	00:07:43	12:57:48	13:05:30	00:07:43	1000
12	8	patient_12_fraction_08.csv	2015-05-15	12:53:12	13:01:46	00:08:35	12:53:12	13:01:38	00:08:26	0.983
12	9	patient_12_fraction_09.csv	2015-05-18	12:21:50	12:30:34	00:08:44	12:21:50	12:30:28	00:08:38	0.989
12	10	patient_12_fraction_10.csv	2015-05-19	12:34:46	12:42:33	00:07:47	12:34:46	12:42:28	00:07:42	0.988
12	11	patient_12_fraction_11.csv	2015-05-20	12:30:12	12:39:15	00:09:03	12:30:12	12:39:15	00:09:03	1000
12	12	patient_12_fraction_12.csv	2015-05-21	12:27:43	12:35:44	00:08:01	12:27:43	12:35:44	00:08:01	1000
12	13	patient_12_fraction_13.csv	2015-05-22	12:28:10	12:35:50	00:07:40	12:28:10	12:35:50	00:07:40	1000
12	14	patient_12_fraction_14.csv	2015-05-26	12:22:11	12:30:21	00:08:10	12:22:11	12:30:21	00:08:10	1000
12	15	patient_12_fraction_15.csv	2015-05-27	12:53:12	13:00:40	00:07:28	12:53:12	13:00:36	00:07:24	0.991
12	16	patient_12_fraction_16.csv	2015-05-28	12:31:00	12:39:35	00:08:35	12:31:00	12:39:35	00:08:35	1000
12	17	patient_12_fraction_17.csv	2015-05-29	12:36:57	12:44:58	00:08:01	12:36:57	12:44:58	00:08:01	1000
12	18	patient_12_fraction_18.csv	2015-06-01	12:24:27	12:33:21	00:08:54	12:24:27	12:33:21	00:08:54	1000
12	19	patient_12_fraction_19.csv	2015-06-02	12:16:32	12:24:45	00:08:13	12:16:32	12:24:45	00:08:13	1000
12	20	patient_12_fraction_20.csv	2015-06-03	12:37:28	12:45:58	00:08:30	12:37:28	12:45:58	00:08:30	1000
12	21	patient_12_fraction_21.csv	2015-06-04	12:25:33	12:33:52	00:08:18	12:25:33	12:33:52	00:08:18	1000
12	22	patient_12_fraction_22.csv	2015-06-05	12:48:03	12:56:09	00:08:06	12:48:03	12:56:09	00:08:06	1000
12	23	patient_12_fraction_23.csv	2015-06-10	12:29:27	12:38:03	00:08:36	12:29:27	12:38:03	00:08:36	1000
12	24	patient_12_fraction_24.csv	2015-06-11	12:36:12	12:44:26	00:08:13	12:36:12	12:44:26	00:08:13	1000
12	25	patient_12_fraction_25.csv	2015-06-12	12:31:42	12:38:35	00:06:53	12:31:42	12:38:35	00:06:53	1000
12	26	patient_12_fraction_26.csv	2015-06-16	05:29:06	05:34:18	00:05:12	05:29:06	05:34:18	00:05:12	1000
12	27	patient_12_fraction_27.csv	2015-06-17	05:24:52	05:29:52	00:05:00	05:24:52	05:29:52	00:05:00	1000
12	28	patient_12_fraction_28.csv	2015-06-18	05:25:43	05:30:22	00:04:39	05:25:43	05:30:22	00:04:39	1000
12	29	patient_12_fraction_29.csv	2015-06-19	05:34:02	05:38:57	00:04:55	05:34:02	05:38:57	00:04:55	1000
12	30	patient_12_fraction_30.csv	2015-06-22	12:34:21	12:39:57	00:05:36	12:34:21	12:39:57	00:05:36	1000
12	31	patient_12_fraction_31.csv	2015-06-24	12:26:42	12:32:27	00:05:45	12:26:42	12:32:27	00:05:45	1000
12	32	patient_12_fraction_32.csv	2015-06-25	12:38:13	12:43:35	00:05:22	12:38:13	12:43:35	00:05:22	1000
12	33	patient_12_fraction_33.csv	2015-06-26	12:23:22	12:28:44	00:05:22	12:23:22	12:28:44	00:05:22	1000
13	1	patient_13_fraction_01.csv	2015-05-19	12:12:46	12:19:32	00:06:45	12:12:46	12:19:32	00:06:45	1000
13	2	patient_13_fraction_02.csv	2015-05-20	12:01:00	12:06:26	00:05:26	12:01:00	12:06:26	00:05:26	1000
13	3	patient_13_fraction_03.csv	2015-05-21	12:04:58	12:09:41	00:04:42	12:04:58	12:09:41	00:04:42	1000
13	4	patient_13_fraction_04.csv	2015-05-22	12:03:42	12:09:23	00:05:40	12:03:42	12:09:10	00:05:28	0.963
13	5	patient_13_fraction_05.csv	2015-05-26	11:57:07	12:01:53	00:04:46	11:57:07	12:01:53	00:04:46	1000
13	6	patient_13_fraction_06.csv	2015-05-27	09:21:25	09:26:37	00:05:11	09:21:25	09:26:37	00:05:11	1000
13	7	patient_13_fraction_07.csv	2015-05-28	09:18:35	09:23:19	00:04:44	09:18:35	09:23:19	00:04:44	1000
13	8	patient_13_fraction_08.csv	2015-05-29	09:22:48	09:27:56	00:05:08	09:22:48	09:27:56	00:05:08	1000
13	9	patient_13_fraction_09.csv	2015-06-01	09:21:56	09:26:54	00:04:57	09:21:56	09:26:54	00:04:57	1000
13	10	patient_13_fraction_10.csv	2015-06-02	09:28:55	09:33:57	00:05:02	09:28:55	09:33:57	00:05:02	1000
13	11	patient_13_fraction_11.csv	2015-06-03	09:25:24	09:30:25	00:05:01	09:25:24	09:30:25	00:05:01	1000
13	12	patient_13_fraction_12.csv	2015-06-04	09:18:13	09:23:25	00:05:12	09:18:13	09:23:25	00:05:12	1000
13	13	patient_13_fraction_13.csv	2015-06-05	09:32:33	09:37:54	00:05:21	09:32:33	09:37:54	00:05:21	1000
13	14	patient_13_fraction_14.csv	2015-06-08	09:12:45	09:17:38	00:04:54	09:12:45	09:17:38	00:04:54	1000
13	15	patient_13_fraction_15.csv	2015-06-09	09:17:22	09:22:36	00:05:14	09:17:22	09:22:36	00:05:14	1000
13	16	patient_13_fraction_16.csv	2015-06-10	09:14:13	09:19:27	00:05:14	09:14:13	09:19:27	00:05:14	1000
13	17	patient_13_fraction_17.csv	2015-06-11	09:21:42	09:26:39	00:04:57	09:21:42	09:26:39	00:04:57	1000
13	18	patient_13_fraction_18.csv	2015-06-12	09:22:11	09:27:29	00:05:18	09:22:11	09:27:29	00:05:18	1000
13	19	patient_13_fraction_19.csv	2015-06-15	09:26:23	09:31:21	00:04:59	09:26:23	09:31:21	00:04:59	1000
13	20	patient_13_fraction_20.csv	2015-06-16	09:23:14	09:28:17	00:05:03	09:23:14	09:28:17	00:05:03	1000
13	21	patient_13_fraction_21.csv	2015-06-17	09:14:50	09:20:14	00:05:24	09:14:50	09:20:14	00:05:24	1000
13	22	patient_13_fraction_22.csv	2015-06-18	09:22:48	09:27:59	00:05:12	09:22:48	09:27:59	00:05:12	1000
13	23	patient_13_fraction_23.csv	2015-06-19	09:18:53	09:23:35	00:04:41	09:18:53	09:23:35	00:04:41	1000
13	24	patient_13_fraction_24.csv	2015-06-22	09:23:19	09:28:35	00:05:16	09:23:19	09:28:35	00:05:16	1000
13	25	patient_13_fraction_25.csv	2015-06-24	09:20:38	09:25:51	00:05:13	09:20:38	09:25:51	00:05:13	1000
13	26	patient_13_fraction_26.csv	2015-06-25	09:33:05	09:38:09	00:05:04	09:33:05	09:38:09	00:05:04	1000
13	27	patient_13_fraction_27.csv	2015-06-26	09:22:52	09:27:37	00:04:45	09:22:52	09:27:37	00:04:45	1000
13	28	patient_13_fraction_28.csv	2015-06-29	09:38:37	09:44:36	00:05:58	09:38:37	09:44:36	00:05:58	1000
13	29	patient_13_fraction_29.csv	2015-06-30	09:30:29	09:35:34	00:05:04	09:30:29	09:35:34	00:05:04	1000
13	30	patient_13_fraction_30.csv	2015-07-01	09:23:21	09:28:13	00:04:52	09:23:21	09:28:13	00:04:52	1000
13	31	patient_13_fraction_31.csv	2015-07-02	09:21:04	09:26:06	00:05:03	09:21:04	09:26:06	00:05:03	1000
13	32	patient_13_fraction_32.csv	2015-07-03	09:26:03	09:31:29	00:05:26	09:26:03	09:31:29	00:05:26	1000
13	33	patient_13_fraction_33.csv	2015-07-06	05:11:43	05:16:49	00:05:06	05:11:43	05:16:49	00:05:06	1000
13	34	patient_13_fraction_34.csv	2015-07-07	09:12:29	09:17:11	00:04:43	09:12:29	09:17:11	00:04:43	1000
14	1	patient_14_fraction_01.csv	2015-05-22	13:22:18	13:29:34	00:07:16	13:22:18	13:29:34	00:07:16	1000
14	2	patient_14_fraction_02.csv	2015-05-26	13:02:49	13:08:35	00:05:46	13:02:49	13:08:35	00:05:46	1000
14	3	patient_14_fraction_03.csv	2015-05-27	13:28:22	13:34:15	00:05:53	13:28:22	13:34:15	00:05:53	1000
14	4	patient_14_fraction_04.csv	2015-05-28	13:01:34	13:05:04	00:03:30	13:01:34	13:05:04	00:03:30	1000
14	5	patient_14_fraction_05.csv	2015-05-29	13:05:21	13:11:35	00:06:15	13:05:21	13:11:26	00:06:05	0.975
14	6	patient_14_fraction_06.csv	2015-06-01	03:02:53	03:08:52	00:05:59	03:02:53	03:08:52	00:05:59	1000
14	7	patient_14_fraction_07.csv	2015-06-02	03:07:28	03:13:57	00:06:29	03:07:28	03:13:54	00:06:26	0.993
14	8	patient_14_fraction_08.csv	2015-06-03	03:00:49	03:06:54	00:06:04	03:00:49	03:06:54	00:06:04	1000
14	9	patient_14_fraction_09.csv	2015-06-05	03:04:30	03:11:09	00:06:40	03:04:30	03:11:09	00:06:40	1000
14	10	patient_14_fraction_10.csv	2015-06-08	03:02:18	03:08:31	00:06:13	03:02:18	03:08:31	00:06:13	1000
14	11	patient_14_fraction_11.csv	2015-06-09	03:21:42	03:28:05	00:06:23	03:21:42	03:28:05	00:06:23	1000
14	12	patient_14_fraction_12.csv	2015-06-10	03:09:32	03:25:11	00:15:38	03:09:32	03:25:11	00:15:38	1000
14	13	patient_14_fraction_13.csv	2015-06-11	03:03:47	03:07:37	00:03:50	03:03:47	03:07:37	00:03:50	1000
14	14	patient_14_fraction_14.csv	2015-06-12	03:01:00	03:07:00	00:06:00	03:01:00	03:07:00	00:06:00	1000
14	15	patient_14_fraction_15.csv	2015-06-15	03:09:13	03:15:31	00:06:18	03:09:13	03:15:31	00:06:18	1000
14	16	patient_14_fraction_16.csv	2015-06-16	03:05:25	03:11:50	00:06:25	03:05:25	03:11:50	00:06:25	1000
14	17	patient_14_fraction_17.csv	2015-06-17	03:00:04	03:06:33	00:06:29	03:00:04	03:06:33	00:06:29	1000
14	18	patient_14_fraction_18.csv	2015-06-18	03:04:34	03:10:48	00:06:14	03:04:34	03:10:48	00:06:14	1000
14	19	patient_14_fraction_19.csv	2015-06-19	03:00:33	03:06:42	00:06:09	03:00:33	03:06:42	00:06:09	1000
14	20	patient_14_fraction_20.csv	2015-06-22	03:05:15	03:13:38	00:08:23	03:05:15	03:13:38	00:08:23	1000
14	21	patient_14_fraction_21.csv	2015-06-24	12:51:04	12:57:37	00:06:32	12:51:04	12:57:37	00:06:32	1000
14	22	patient_14_fraction_22.csv	2015-06-25	13:10:19	13:17:30	00:07:11	13:10:19	13:17:30	00:07:11	1000
14	23	patient_14_fraction_23.csv	2015-06-26	12:52:22	12:58:26	00:06:04	12:52:22	12:58:26	00:06:04	1000
14	24	patient_14_fraction_24.csv	2015-06-29	12:14:59	12:20:54	00:05:55	12:14:59	12:20:54	00:05:55	1000
14	25	patient_14_fraction_25.csv	2015-06-30	12:09:52	12:16:06	00:06:15	12:09:52	12:16:06	00:06:15	1000
14	26	patient_14_fraction_26.csv	2015-07-01	12:19:23	12:25:42	00:06:20	12:19:23	12:25:42	00:06:20	1000
14	27	patient_14_fraction_27.csv	2015-07-02	12:24:20	12:30:50	00:06:30	12:24:20	12:30:50	00:06:30	1000
14	28	patient_14_fraction_28.csv	2015-07-03	12:04:01	12:10:20	00:06:19	12:04:01	12:10:20	00:06:19	1000
14	29	patient_14_fraction_29.csv	2015-07-06	12:25:33	12:32:19	00:06:46	12:25:33	12:32:19	00:06:46	1000
14	30	patient_14_fraction_30.csv	2015-07-07	12:20:43	12:26:42	00:05:59	12:20:43	12:26:42	00:05:59	1000
14	31	patient_14_fraction_31.csv	2015-07-08	12:24:36	12:30:49	00:06:13	12:24:36	12:30:49	00:06:13	1000
14	32	patient_14_fraction_32.csv	2015-07-09	12:55:41	13:00:45	00:05:04	12:55:41	13:00:45	00:05:04	1000
14	33	patient_14_fraction_33.csv	2015-07-10	12:17:38	12:23:06	00:05:28	12:17:38	12:23:06	00:05:28	1000
15	1	patient_15_fraction_01.csv	2015-10-05	07:28:48	07:33:10	00:04:22	07:28:48	07:33:10	00:04:22	1000
15	2	patient_15_fraction_02.csv	2015-10-06	07:49:57	07:54:12	00:04:15	07:49:57	07:54:12	00:04:15	1000
15	3	patient_15_fraction_03.csv	2015-10-07	07:31:16	07:34:25	00:03:09	07:31:16	07:34:25	00:03:09	1000
15	4	patient_15_fraction_04.csv	2015-10-08	07:29:34	07:32:25	00:02:51	07:29:34	07:32:25	00:02:51	1000
15	5	patient_15_fraction_05.csv	2015-10-12	07:22:19	07:26:01	00:03:41	07:22:19	07:26:01	00:03:41	1000
15	6	patient_15_fraction_06.csv	2015-10-13	07:25:59	07:29:19	00:03:19	07:25:59	07:29:19	00:03:19	1000
15	7	patient_15_fraction_07.csv	2015-10-14	07:29:52	07:32:58	00:03:05	07:29:52	07:32:58	00:03:05	1000
15	8	patient_15_fraction_08.csv	2015-10-15	07:32:55	07:36:03	00:03:08	07:32:55	07:36:03	00:03:08	1000
15	9	patient_15_fraction_09.csv	2015-10-16	07:52:58	07:56:53	00:03:55	07:52:58	07:56:53	00:03:55	1000
15	10	patient_15_fraction_10.csv	2015-10-19	07:34:17	07:37:23	00:03:05	07:34:17	07:37:15	00:02:58	0.959
15	11	patient_15_fraction_11.csv	2015-10-20	07:32:34	07:36:12	00:03:37	07:32:34	07:35:58	00:03:24	0.936
15	12	patient_15_fraction_12.csv	2015-10-21	07:44:07	07:47:12	00:03:05	07:44:07	07:47:12	00:03:05	1000
15	13	patient_15_fraction_13.csv	2015-10-22	07:27:11	07:31:06	00:03:55	07:27:11	07:31:06	00:03:55	1000
15	14	patient_15_fraction_14.csv	2015-10-26	08:28:38	08:31:06	00:02:27	08:28:38	08:31:06	00:02:27	1000
15	15	patient_15_fraction_15.csv	2015-10-27	08:39:02	08:42:12	00:03:10	08:39:02	08:42:12	00:03:10	1000
15	16	patient_15_fraction_16.csv	2015-10-28	08:53:07	08:56:04	00:02:56	08:53:07	08:56:04	00:02:56	1000
15	17	patient_15_fraction_17.csv	2015-10-29	08:26:34	08:29:25	00:02:51	08:26:34	08:29:25	00:02:51	1000
15	18	patient_15_fraction_18.csv	2015-10-30	08:32:43	08:35:48	00:03:05	08:32:43	08:35:48	00:03:05	1000
15	19	patient_15_fraction_19.csv	2015-11-02	07:23:56	07:27:19	00:03:23	07:23:56	07:27:19	00:03:23	1000
15	20	patient_15_fraction_20.csv	2015-11-03	07:41:58	07:45:43	00:03:45	07:41:58	07:45:37	00:03:39	0.971
15	21	patient_15_fraction_21.csv	2015-11-04	07:36:33	07:39:21	00:02:48	07:36:33	07:39:21	00:02:48	1000
15	22	patient_15_fraction_22.csv	2015-11-05	07:21:46	07:24:59	00:03:13	07:21:46	07:24:59	00:03:13	1000
15	23	patient_15_fraction_23.csv	2015-11-06	07:29:17	07:32:19	00:03:02	07:29:17	07:32:19	00:03:02	1000
15	24	patient_15_fraction_24.csv	2015-11-09	07:26:51	07:30:00	00:03:09	07:26:51	07:30:00	00:03:09	1000
15	25	patient_15_fraction_25.csv	2015-11-10	07:26:34	07:29:33	00:02:59	07:26:34	07:29:33	00:02:59	1000
15	26	patient_15_fraction_26.csv	2015-11-11	07:33:27	07:37:16	00:03:49	07:33:27	07:37:16	00:03:49	1000
15	27	patient_15_fraction_27.csv	2015-11-12	07:40:00	07:43:32	00:03:32	07:40:00	07:43:32	00:03:32	1000
15	28	patient_15_fraction_28.csv	2015-11-13	07:23:10	07:27:22	00:04:12	07:23:10	07:26:31	00:03:21	0.796
15	29	patient_15_fraction_29.csv	2015-11-16	07:45:32	07:49:43	00:04:12	07:45:32	07:49:43	00:04:12	1000
15	30	patient_15_fraction_30.csv	2015-11-17	07:37:31	07:40:58	00:03:27	07:37:31	07:40:58	00:03:27	1000
15	31	patient_15_fraction_31.csv	2015-11-18	07:31:49	07:35:52	00:04:04	07:31:49	07:35:52	00:04:04	1000
16	1	patient_16_fraction_01.csv	2016-05-02	08:27:42	08:30:53	00:03:11	08:27:42	08:30:53	00:03:11	1000
16	2	patient_16_fraction_02.csv	2016-05-03	09:50:07	09:53:01	00:02:54	09:50:07	09:53:01	00:02:54	1000
16	3	patient_16_fraction_03.csv	2016-05-04	11:13:30	11:15:48	00:02:18	11:13:30	11:15:46	00:02:16	0.985
16	4	patient_16_fraction_04.csv	2016-05-06	11:09:19	11:12:03	00:02:44	11:09:19	11:12:03	00:02:44	1000
16	5	patient_16_fraction_05.csv	2016-05-10	09:41:14	09:42:41	00:01:27	09:41:14	09:42:41	00:01:27	1000
16	6	patient_16_fraction_06.csv	2016-05-11	05:39:51	05:43:02	00:03:11	05:39:51	05:42:59	00:03:08	0.986
16	7	patient_16_fraction_07.csv	2016-05-12	05:53:29	05:55:56	00:02:27	05:53:29	05:55:56	00:02:27	1000
16	8	patient_16_fraction_08.csv	2016-05-17	09:26:34	09:29:11	00:02:37	09:26:34	09:29:11	00:02:37	1000
16	9	patient_16_fraction_09.csv	2016-05-19	05:43:38	05:46:09	00:02:31	05:43:38	05:46:09	00:02:31	1000
16	10	patient_16_fraction_10.csv	2016-05-20	09:21:48	09:24:31	00:02:43	09:21:48	09:24:31	00:02:43	1000
16	11	patient_16_fraction_11.csv	2016-05-23	05:35:40	05:38:07	00:02:27	05:35:40	05:38:07	00:02:27	1000
16	12	patient_16_fraction_12.csv	2016-05-24	09:30:29	09:32:00	00:01:30	09:30:29	09:32:00	00:01:30	1000
16	13	patient_16_fraction_13.csv	2016-05-25	08:22:01	08:24:45	00:02:44	08:22:01	08:24:45	00:02:44	1000
16	14	patient_16_fraction_14.csv	2016-05-26	05:44:21	05:46:58	00:02:37	05:44:21	05:46:56	00:02:35	0.989
16	15	patient_16_fraction_15.csv	2016-05-27	11:02:04	11:04:59	00:02:54	11:02:04	11:04:59	00:02:54	1000
16	16	patient_16_fraction_16.csv	2016-05-30	05:43:43	05:46:18	00:02:35	05:43:43	05:46:18	00:02:35	1000
16	17	patient_16_fraction_17.csv	2016-05-31	09:30:17	09:32:42	00:02:25	09:30:17	09:32:42	00:02:25	1000
16	18	patient_16_fraction_18.csv	2016-06-01	05:45:43	05:48:13	00:02:31	05:45:43	05:48:12	00:02:29	0.990
16	19	patient_16_fraction_19.csv	2016-06-02	06:02:15	06:04:32	00:02:17	06:02:15	06:04:30	00:02:15	0.985
16	20	patient_16_fraction_20.csv	2016-06-03	10:50:26	10:53:02	00:02:36	10:50:26	10:52:55	00:02:29	0.955
16	21	patient_16_fraction_21.csv	2016-06-06	06:03:21	06:05:48	00:02:27	06:03:21	06:05:44	00:02:23	0.974
16	22	patient_16_fraction_22.csv	2016-06-07	09:47:54	09:50:12	00:02:18	09:47:54	09:50:12	00:02:18	1000
16	23	patient_16_fraction_23.csv	2016-06-09	10:26:31	10:29:09	00:02:38	10:26:31	10:29:09	00:02:38	1000
16	24	patient_16_fraction_24.csv	2016-06-21	09:46:02	09:50:43	00:04:41	09:46:02	09:50:43	00:04:41	1000
16	25	patient_16_fraction_25.csv	2016-06-22	06:28:52	06:31:33	00:02:42	06:28:52	06:31:33	00:02:42	1000
16	26	patient_16_fraction_26.csv	2016-06-23	06:08:48	06:11:51	00:03:03	06:08:48	06:11:51	00:03:03	1000
17	1	patient_17_fraction_01.csv	2016-05-13	06:26:35	06:29:52	00:03:17	06:26:35	06:29:52	00:03:17	1000
17	2	patient_17_fraction_02.csv	2016-05-17	05:51:00	05:53:47	00:02:47	05:51:00	05:53:47	00:02:47	1000
17	3	patient_17_fraction_03.csv	2016-05-18	09:18:41	09:21:18	00:02:37	09:18:41	09:21:18	00:02:37	1000
17	4	patient_17_fraction_04.csv	2016-05-19	05:24:00	05:26:35	00:02:35	05:24:00	05:26:35	00:02:35	1000
17	5	patient_17_fraction_05.csv	2016-05-20	05:38:33	05:41:10	00:02:37	05:38:33	05:41:10	00:02:37	1000
17	6	patient_17_fraction_06.csv	2016-05-23	02:28:34	02:31:14	00:02:40	02:28:34	02:31:14	00:02:40	1000
17	7	patient_17_fraction_07.csv	2016-05-24	05:26:06	05:29:03	00:02:57	05:26:06	05:29:03	00:02:57	1000
17	8	patient_17_fraction_08.csv	2016-05-25	05:22:35	05:25:26	00:02:51	05:22:35	05:25:26	00:02:51	1000
17	9	patient_17_fraction_09.csv	2016-05-26	05:25:53	05:28:40	00:02:47	05:25:53	05:28:38	00:02:45	0.990
17	10	patient_17_fraction_10.csv	2016-05-27	02:28:46	02:31:30	00:02:44	02:28:46	02:31:30	00:02:44	1000
17	11	patient_17_fraction_11.csv	2016-05-30	05:23:16	05:25:59	00:02:43	05:23:16	05:25:59	00:02:43	1000
17	12	patient_17_fraction_12.csv	2016-05-31	05:33:13	05:35:40	00:02:27	05:33:13	05:35:40	00:02:27	1000
17	13	patient_17_fraction_13.csv	2016-06-01	05:28:20	05:30:50	00:02:30	05:28:20	05:30:50	00:02:30	1000
17	14	patient_17_fraction_14.csv	2016-06-02	05:33:04	05:35:56	00:02:52	05:33:04	05:35:56	00:02:52	1000
17	15	patient_17_fraction_15.csv	2016-06-03	05:22:40	05:25:16	00:02:36	05:22:40	05:25:16	00:02:36	1000
17	16	patient_17_fraction_16.csv	2016-06-06	05:22:20	05:25:06	00:02:46	05:22:20	05:25:06	00:02:46	1000
17	17	patient_17_fraction_17.csv	2016-06-07	05:19:43	05:22:28	00:02:45	05:19:43	05:22:28	00:02:45	1000
17	18	patient_17_fraction_18.csv	2016-06-08	05:19:21	05:22:23	00:03:03	05:19:21	05:22:23	00:03:03	1000
17	19	patient_17_fraction_19.csv	2016-06-09	05:28:31	05:31:07	00:02:36	05:28:31	05:31:07	00:02:36	1000
17	20	patient_17_fraction_20.csv	2016-06-10	05:23:41	05:26:13	00:02:32	05:23:41	05:26:13	00:02:32	1000
17	21	patient_17_fraction_21.csv	2016-06-21	07:17:00	07:18:54	00:01:54	07:17:00	07:18:54	00:01:54	1000
17	22	patient_17_fraction_22.csv	2016-06-22	05:29:36	05:32:05	00:02:29	05:29:36	05:32:05	00:02:29	1000
17	23	patient_17_fraction_23.csv	2016-06-23	05:20:30	05:23:10	00:02:40	05:20:30	05:23:10	00:02:40	1000
17	24	patient_17_fraction_24.csv	2016-06-24	05:24:16	05:27:06	00:02:50	05:24:16	05:27:06	00:02:50	1000
17	25	patient_17_fraction_25.csv	2016-06-28	05:27:30	05:30:09	00:02:39	05:27:30	05:30:09	00:02:39	1000
17	26	patient_17_fraction_26.csv	2016-06-29	05:27:31	05:30:02	00:02:31	05:27:31	05:30:02	00:02:31	1000
17	27	patient_17_fraction_27.csv	2016-06-30	05:26:56	05:27:18	00:00:22	05:26:56	05:27:18	00:00:22	1000
17	28	patient_17_fraction_28.csv	2016-07-01	05:18:00	05:21:04	00:03:04	05:18:00	05:20:56	00:02:56	0.955
17	29	patient_17_fraction_29.csv	2016-07-04	05:11:22	05:14:05	00:02:43	05:11:22	05:14:05	00:02:43	1000
18	1	patient_18_fraction_01.csv	2016-06-02	08:06:48	08:10:13	00:03:25	08:06:48	08:10:13	00:03:25	1000
18	2	patient_18_fraction_02.csv	2016-06-03	10:01:25	10:04:09	00:02:43	10:01:25	10:04:09	00:02:43	1000
18	3	patient_18_fraction_03.csv	2016-06-06	05:46:40	05:49:40	00:03:01	05:46:40	05:49:40	00:03:01	1000
18	4	patient_18_fraction_04.csv	2016-06-07	05:55:51	05:59:24	00:03:33	05:55:51	05:59:16	00:03:25	0.963
18	5	patient_18_fraction_05.csv	2016-06-08	05:48:24	05:51:30	00:03:06	05:48:24	05:51:27	00:03:03	0.984
18	6	patient_18_fraction_06.csv	2016-06-09	05:49:09	05:52:34	00:03:25	05:49:09	05:52:34	00:03:25	1000
18	7	patient_18_fraction_07.csv	2016-06-10	05:44:09	05:47:55	00:03:46	05:44:09	05:47:55	00:03:46	1000
18	8	patient_18_fraction_08.csv	2016-06-22	06:04:29	06:07:30	00:03:01	06:04:29	06:07:30	00:03:01	1000
18	9	patient_18_fraction_09.csv	2016-06-24	05:47:08	05:49:47	00:02:38	05:47:08	05:49:27	00:02:19	0.877
18	10	patient_18_fraction_10.csv	2016-06-27	05:34:46	05:37:54	00:03:07	05:34:46	05:37:54	00:03:07	1000
18	11	patient_18_fraction_11.csv	2016-06-29	05:50:07	05:53:08	00:03:01	05:50:07	05:53:08	00:03:01	1000
18	12	patient_18_fraction_12.csv	2016-06-30	05:49:09	05:52:03	00:02:54	05:49:09	05:52:03	00:02:54	1000
18	13	patient_18_fraction_13.csv	2016-07-01	05:35:17	05:38:13	00:02:56	05:35:17	05:38:13	00:02:56	1000
18	14	patient_18_fraction_14.csv	2016-07-04	05:35:50	05:39:09	00:03:18	05:35:50	05:39:09	00:03:18	1000
18	15	patient_18_fraction_15.csv	2016-07-13	05:47:10	05:50:13	00:03:02	05:47:10	05:50:13	00:03:02	1000
18	16	patient_18_fraction_16.csv	2016-07-14	05:41:28	05:46:06	00:04:38	05:41:28	05:46:06	00:04:38	1000
18	17	patient_18_fraction_17.csv	2016-07-15	05:55:24	06:02:23	00:06:59	05:55:24	06:02:23	00:06:59	1000
18	18	patient_18_fraction_18.csv	2016-07-19	05:37:29	05:40:40	00:03:11	05:37:29	05:40:40	00:03:11	1000
18	19	patient_18_fraction_19.csv	2016-07-20	05:34:14	05:39:18	00:05:04	05:34:14	05:39:18	00:05:04	1000
18	20	patient_18_fraction_20.csv	2016-07-21	05:40:14	05:45:11	00:04:57	05:40:14	05:45:11	00:04:57	1000
18	21	patient_18_fraction_21.csv	2016-07-26	06:02:26	06:05:18	00:02:51	06:02:26	06:05:18	00:02:51	1000
18	22	patient_18_fraction_22.csv	2016-07-27	05:44:26	05:47:59	00:03:33	05:44:26	05:47:37	00:03:11	0.898
19	1	patient_19_fraction_01.csv	2016-06-23	08:51:43	08:55:58	00:04:15	08:51:43	08:55:58	00:04:15	1000
19	2	patient_19_fraction_02.csv	2016-06-24	08:19:09	08:21:49	00:02:40	08:19:09	08:21:49	00:02:40	1000
19	3	patient_19_fraction_03.csv	2016-06-27	05:13:14	05:15:51	00:02:38	05:13:14	05:15:51	00:02:38	1000
19	4	patient_19_fraction_04.csv	2016-06-28	06:04:37	06:07:10	00:02:34	06:04:37	06:07:10	00:02:34	1000
19	5	patient_19_fraction_05.csv	2016-06-30	06:14:48	06:17:36	00:02:48	06:14:48	06:17:36	00:02:48	1000
19	6	patient_19_fraction_06.csv	2016-07-01	06:04:40	06:07:12	00:02:33	06:04:40	06:07:12	00:02:33	1000
19	7	patient_19_fraction_07.csv	2016-07-04	06:01:34	06:04:23	00:02:49	06:01:34	06:04:23	00:02:49	1000
19	8	patient_19_fraction_08.csv	2016-07-05	05:59:56	06:02:41	00:02:46	05:59:56	06:02:41	00:02:46	1000
19	9	patient_19_fraction_09.csv	2016-07-06	05:54:54	05:57:52	00:02:58	05:54:54	05:57:52	00:02:58	1000
19	10	patient_19_fraction_10.csv	2016-07-07	06:21:01	06:23:52	00:02:50	06:21:01	06:23:52	00:02:50	1000
19	11	patient_19_fraction_11.csv	2016-07-11	05:57:45	06:00:57	00:03:12	05:57:45	06:00:57	00:03:12	1000
19	12	patient_19_fraction_12.csv	2016-07-12	06:09:55	06:13:00	00:03:06	06:10:06	06:13:00	00:02:54	0.940
19	13	patient_19_fraction_13.csv	2016-07-13	06:03:18	06:06:04	00:02:46	06:03:18	06:06:04	00:02:46	1000
19	14	patient_19_fraction_14.csv	2016-07-14	06:12:12	06:13:36	00:01:24	06:12:12	06:13:36	00:01:24	1000
19	15	patient_19_fraction_15.csv	2016-07-15	06:17:38	06:19:22	00:01:44	06:17:38	06:19:22	00:01:44	1000
19	16	patient_19_fraction_16.csv	2016-07-18	06:17:39	06:20:26	00:02:47	06:17:39	06:19:45	00:02:06	0.756
19	17	patient_19_fraction_17.csv	2016-07-19	05:55:39	05:58:15	00:02:35	05:55:39	05:58:15	00:02:35	1000
19	18	patient_19_fraction_18.csv	2016-07-20	05:50:26	05:52:43	00:02:17	05:50:26	05:52:43	00:02:17	1000
19	19	patient_19_fraction_19.csv	2016-07-22	06:04:32	06:07:14	00:02:42	06:04:32	06:07:14	00:02:42	1000
19	20	patient_19_fraction_20.csv	2016-07-25	06:10:42	06:13:17	00:02:36	06:10:42	06:13:17	00:02:36	1000
19	21	patient_19_fraction_21.csv	2016-07-26	06:50:54	06:53:37	00:02:43	06:50:54	06:53:37	00:02:43	1000
19	22	patient_19_fraction_22.csv	2016-07-27	06:01:28	06:03:42	00:02:14	06:01:28	06:03:42	00:02:14	1000
19	23	patient_19_fraction_23.csv	2016-07-28	05:54:49	05:57:26	00:02:37	05:54:49	05:57:26	00:02:37	1000
19	24	patient_19_fraction_24.csv	2016-07-29	06:18:14	06:20:46	00:02:32	06:18:18	06:20:46	00:02:28	0.975
19	25	patient_19_fraction_25.csv	2016-08-01	06:41:55	06:44:42	00:02:47	06:41:55	06:44:42	00:02:47	1000
19	26	patient_19_fraction_26.csv	2016-08-02	06:02:17	06:04:55	00:02:38	06:02:17	06:04:55	00:02:38	1000
19	27	patient_19_fraction_27.csv	2016-08-03	05:25:31	05:28:06	00:02:35	05:25:31	05:28:06	00:02:35	1000
19	28	patient_19_fraction_28.csv	2016-08-04	05:59:24	06:02:01	00:02:37	05:59:24	06:02:01	00:02:37	1000
19	29	patient_19_fraction_29.csv	2016-08-05	06:09:03	06:11:27	00:02:24	06:09:03	06:11:27	00:02:24	1000
19	30	patient_19_fraction_30.csv	2016-08-08	05:56:53	05:59:34	00:02:41	05:56:53	05:59:34	00:02:41	1000
19	31	patient_19_fraction_31.csv	2016-08-09	06:09:30	06:11:58	00:02:28	06:09:30	06:11:58	00:02:28	1000
19	32	patient_19_fraction_32.csv	2016-08-10	06:07:44	06:10:17	00:02:33	06:07:44	06:10:17	00:02:33	1000
19	33	patient_19_fraction_33.csv	2016-08-12	06:15:11	06:17:40	00:02:30	06:15:11	06:17:40	00:02:30	1000
19	34	patient_19_fraction_34.csv	2016-08-16	05:54:21	05:56:51	00:02:30	05:54:21	05:56:51	00:02:30	1000
20	1	patient_20_fraction_01.csv	2016-07-06	06:18:31	06:21:03	00:02:32	06:18:31	06:21:03	00:02:32	1000
20	2	patient_20_fraction_02.csv	2016-07-07	06:38:53	06:41:22	00:02:29	06:38:53	06:41:22	00:02:29	1000
20	3	patient_20_fraction_03.csv	2016-07-11	06:26:56	06:29:38	00:02:43	06:26:56	06:29:38	00:02:43	1000
20	4	patient_20_fraction_04.csv	2016-07-12	06:30:53	06:33:31	00:02:39	06:30:53	06:33:31	00:02:39	1000
20	5	patient_20_fraction_05.csv	2016-07-13	06:18:43	06:21:37	00:02:54	06:18:43	06:21:37	00:02:54	1000
20	6	patient_20_fraction_06.csv	2016-07-15	06:35:22	06:38:02	00:02:40	06:35:22	06:38:02	00:02:40	1000
20	7	patient_20_fraction_07.csv	2016-07-18	06:37:54	06:40:24	00:02:29	06:37:54	06:40:24	00:02:29	1000
20	8	patient_20_fraction_08.csv	2016-07-19	06:17:09	06:21:30	00:04:20	06:17:09	06:21:30	00:04:20	1000
20	9	patient_20_fraction_09.csv	2016-07-21	06:14:57	06:17:20	00:02:23	06:14:57	06:17:20	00:02:23	1000
20	10	patient_20_fraction_10.csv	2016-07-25	06:36:06	06:39:19	00:03:13	06:36:06	06:39:19	00:03:13	1000
20	11	patient_20_fraction_11.csv	2016-07-26	06:33:39	06:36:16	00:02:38	06:33:39	06:36:16	00:02:38	1000
20	12	patient_20_fraction_12.csv	2016-07-27	06:20:10	06:22:35	00:02:25	06:20:10	06:22:35	00:02:25	1000
20	13	patient_20_fraction_13.csv	2016-07-28	06:16:57	06:18:46	00:01:48	06:16:57	06:18:46	00:01:48	1000
20	14	patient_20_fraction_14.csv	2016-08-01	06:26:26	06:29:04	00:02:38	06:26:26	06:29:04	00:02:38	1000
20	15	patient_20_fraction_15.csv	2016-08-03	05:42:04	05:44:34	00:02:30	05:42:04	05:44:34	00:02:30	1000
20	16	patient_20_fraction_16.csv	2016-08-04	06:11:37	06:13:54	00:02:17	06:11:37	06:13:54	00:02:17	1000
20	17	patient_20_fraction_17.csv	2016-08-05	06:22:56	06:25:18	00:02:22	06:22:56	06:25:18	00:02:22	1000
20	18	patient_20_fraction_18.csv	2016-08-08	06:12:01	06:14:15	00:02:13	06:12:01	06:14:15	00:02:13	1000
20	19	patient_20_fraction_19.csv	2016-08-09	06:23:38	06:26:21	00:02:43	06:23:38	06:26:21	00:02:43	1000
20	20	patient_20_fraction_20.csv	2016-08-12	06:32:29	06:35:08	00:02:40	06:32:31	06:35:08	00:02:37	0.985
20	21	patient_20_fraction_21.csv	2016-08-16	06:09:34	06:11:51	00:02:17	06:09:34	06:11:51	00:02:17	1000
20	22	patient_20_fraction_22.csv	2016-08-18	06:18:10	06:20:15	00:02:05	06:18:10	06:20:15	00:02:05	1000
20	23	patient_20_fraction_23.csv	2016-08-19	06:16:32	06:19:22	00:02:51	06:16:32	06:19:22	00:02:51	1000
20	24	patient_20_fraction_24.csv	2016-08-23	06:18:44	06:21:15	00:02:31	06:18:44	06:21:15	00:02:31	1000
20	25	patient_20_fraction_25.csv	2016-08-24	06:21:51	06:24:49	00:02:58	06:21:51	06:24:42	00:02:51	0.960
21	1	patient_21_fraction_01.csv	2016-10-11	09:52:07	09:54:11	00:02:04	09:52:07	09:54:11	00:02:04	1000
21	2	patient_21_fraction_02.csv	2016-10-12	09:53:00	09:55:20	00:02:20	09:53:00	09:55:20	00:02:20	1000
21	3	patient_21_fraction_03.csv	2016-10-13	09:44:32	09:47:29	00:02:57	09:44:32	09:47:29	00:02:57	1000
21	4	patient_21_fraction_04.csv	2016-10-14	06:52:54	06:55:14	00:02:20	06:52:54	06:55:14	00:02:20	1000
21	5	patient_21_fraction_05.csv	2016-10-20	06:46:40	06:48:57	00:02:17	06:46:40	06:48:57	00:02:17	1000
21	6	patient_21_fraction_06.csv	2016-10-21	06:53:53	06:56:15	00:02:22	06:53:53	06:56:15	00:02:22	1000
21	7	patient_21_fraction_07.csv	2016-10-24	06:51:40	06:54:49	00:03:09	06:51:40	06:54:49	00:03:09	1000
21	8	patient_21_fraction_08.csv	2016-10-25	06:54:31	06:56:50	00:02:20	06:54:31	06:56:50	00:02:20	1000
21	9	patient_21_fraction_09.csv	2016-10-27	06:53:47	06:56:13	00:02:26	06:53:47	06:56:13	00:02:26	1000
21	10	patient_21_fraction_10.csv	2016-10-28	07:00:08	07:02:06	00:01:58	07:00:08	07:02:06	00:01:58	1000
21	11	patient_21_fraction_11.csv	2016-10-31	07:55:39	07:58:13	00:02:34	07:55:39	07:58:13	00:02:34	1000
21	12	patient_21_fraction_12.csv	2016-11-02	07:46:00	07:51:06	00:05:06	07:46:00	07:51:06	00:05:06	1000
21	13	patient_21_fraction_13.csv	2016-11-03	07:59:15	08:01:47	00:02:32	07:59:15	08:01:47	00:02:32	1000
21	14	patient_21_fraction_14.csv	2016-11-04	07:47:50	07:50:50	00:03:00	07:47:50	07:50:50	00:03:00	1000
21	15	patient_21_fraction_15.csv	2016-11-07	07:09:12	07:11:10	00:01:58	07:09:12	07:11:10	00:01:58	1000
21	16	patient_21_fraction_16.csv	2016-11-08	06:52:47	06:55:27	00:02:40	06:52:47	06:55:27	00:02:40	1000
21	17	patient_21_fraction_17.csv	2016-11-11	06:49:54	06:53:01	00:03:07	06:49:54	06:53:01	00:03:07	1000
21	18	patient_21_fraction_18.csv	2016-11-15	06:50:26	06:52:43	00:02:17	06:50:26	06:52:43	00:02:17	1000
21	19	patient_21_fraction_19.csv	2016-11-16	06:59:22	07:02:00	00:02:38	06:59:22	07:02:00	00:02:38	1000
21	20	patient_21_fraction_20.csv	2016-11-17	07:11:45	07:14:08	00:02:23	07:11:45	07:14:08	00:02:23	1000
21	21	patient_21_fraction_21.csv	2016-11-18	06:56:37	06:59:09	00:02:32	06:56:37	06:59:09	00:02:32	1000
21	22	patient_21_fraction_22.csv	2016-11-21	06:51:48	06:54:29	00:02:42	06:51:48	06:54:29	00:02:42	1000
21	23	patient_21_fraction_23.csv	2016-11-22	06:59:15	07:01:33	00:02:18	06:59:15	07:01:33	00:02:18	1000
21	24	patient_21_fraction_24.csv	2016-11-23	06:55:40	06:58:31	00:02:51	06:55:40	06:58:31	00:02:51	1000
21	25	patient_21_fraction_25.csv	2016-11-24	06:50:40	06:55:57	00:05:17	06:50:40	06:55:57	00:05:17	1000
21	26	patient_21_fraction_26.csv	2016-11-25	07:07:45	07:10:01	00:02:16	07:07:45	07:10:01	00:02:16	1000
21	27	patient_21_fraction_27.csv	2016-11-28	06:56:54	06:59:31	00:02:37	06:56:54	06:59:31	00:02:37	1000
21	28	patient_21_fraction_28.csv	2016-11-29	06:42:50	06:45:19	00:02:29	06:42:50	06:45:19	00:02:29	1000
21	29	patient_21_fraction_29.csv	2016-11-30	06:58:55	07:01:22	00:02:27	06:58:55	07:01:22	00:02:27	1000
21	30	patient_21_fraction_30.csv	2016-12-01	07:03:22	07:05:36	00:02:14	07:03:22	07:05:36	00:02:14	1000
22	1	patient_22_fraction_01.csv	2016-12-22	08:07:00	08:09:57	00:02:57	08:07:00	08:09:57	00:02:57	1000
22	2	patient_22_fraction_02.csv	2016-12-27	06:24:43	06:27:22	00:02:39	06:24:43	06:27:22	00:02:39	1000
22	3	patient_22_fraction_03.csv	2016-12-28	06:32:12	06:34:22	00:02:09	06:32:12	06:34:22	00:02:09	1000
22	4	patient_22_fraction_04.csv	2016-12-29	06:15:33	06:17:14	00:01:40	06:15:33	06:17:10	00:01:37	0.965
22	5	patient_22_fraction_05.csv	2016-12-30	06:29:45	06:32:32	00:02:47	06:29:45	06:32:32	00:02:47	1000
22	6	patient_22_fraction_06.csv	2017-01-02	06:06:27	06:08:52	00:02:25	06:06:27	06:08:52	00:02:25	1000
22	7	patient_22_fraction_07.csv	2017-01-03	06:21:51	06:24:16	00:02:26	06:21:51	06:24:16	00:02:26	1000
22	8	patient_22_fraction_08.csv	2017-01-04	06:02:42	06:05:37	00:02:55	06:02:42	06:05:37	00:02:55	1000
22	9	patient_22_fraction_09.csv	2017-01-09	06:00:27	06:03:05	00:02:38	06:00:27	06:03:05	00:02:38	1000
22	10	patient_22_fraction_10.csv	2017-01-12	05:59:11	06:01:38	00:02:27	05:59:11	06:01:38	00:02:27	1000
22	11	patient_22_fraction_11.csv	2017-01-16	06:05:09	06:07:31	00:02:22	06:05:09	06:07:31	00:02:22	1000
22	12	patient_22_fraction_12.csv	2017-01-17	05:59:43	06:01:53	00:02:10	05:59:43	06:01:53	00:02:10	1000
22	13	patient_22_fraction_13.csv	2017-01-18	04:49:05	04:51:43	00:02:38	04:49:05	04:51:43	00:02:38	1000
22	14	patient_22_fraction_14.csv	2017-01-19	05:59:07	06:01:29	00:02:22	05:59:07	06:01:29	00:02:22	1000
22	15	patient_22_fraction_15.csv	2017-01-23	05:49:43	05:52:14	00:02:30	05:49:43	05:52:12	00:02:29	0.989
22	16	patient_22_fraction_16.csv	2017-01-24	05:52:36	05:55:15	00:02:39	05:52:36	05:55:11	00:02:35	0.976
22	17	patient_22_fraction_17.csv	2017-01-25	06:07:25	06:09:47	00:02:22	06:07:25	06:09:47	00:02:22	1000
22	18	patient_22_fraction_18.csv	2017-01-27	04:18:17	04:20:42	00:02:24	04:18:17	04:20:42	00:02:24	1000
22	19	patient_22_fraction_19.csv	2017-01-31	06:10:00	06:13:53	00:03:53	06:10:00	06:13:53	00:03:53	1000
22	20	patient_22_fraction_20.csv	2017-02-02	06:01:59	06:04:39	00:02:40	06:01:59	06:04:39	00:02:40	1000
22	21	patient_22_fraction_21.csv	2017-02-03	03:48:32	03:51:09	00:02:37	03:48:32	03:51:09	00:02:37	1000
22	22	patient_22_fraction_22.csv	2017-02-07	06:00:54	06:03:19	00:02:25	06:00:54	06:03:19	00:02:25	1000
22	23	patient_22_fraction_23.csv	2017-02-09	05:50:13	05:52:40	00:02:27	05:50:13	05:52:40	00:02:27	1000
22	24	patient_22_fraction_24.csv	2017-02-10	04:33:20	04:35:27	00:02:08	04:33:20	04:35:27	00:02:08	1000
22	25	patient_22_fraction_25.csv	2017-02-13	05:45:19	05:47:38	00:02:20	05:45:19	05:47:38	00:02:20	1000
22	26	patient_22_fraction_26.csv	2017-02-14	05:45:20	05:48:23	00:03:02	05:45:20	05:48:23	00:03:02	1000
22	27	patient_22_fraction_27.csv	2017-02-15	06:05:55	06:08:14	00:02:19	06:05:55	06:08:14	00:02:19	1000
23	1	patient_23_fraction_01.csv	2017-01-02	07:56:29	07:59:01	00:02:32	07:56:29	07:59:01	00:02:32	1000
23	2	patient_23_fraction_02.csv	2017-01-03	06:38:32	06:41:34	00:03:02	06:38:32	06:41:34	00:03:02	1000
23	3	patient_23_fraction_03.csv	2017-01-04	06:23:55	06:26:30	00:02:35	06:23:55	06:26:30	00:02:35	1000
23	4	patient_23_fraction_04.csv	2017-01-05	06:20:40	06:23:32	00:02:52	06:20:40	06:23:30	00:02:50	0.988
23	5	patient_23_fraction_05.csv	2017-01-09	06:15:19	06:17:37	00:02:19	06:15:19	06:17:37	00:02:19	1000
23	6	patient_23_fraction_06.csv	2017-01-12	06:17:23	06:19:47	00:02:24	06:17:23	06:19:47	00:02:24	1000
23	7	patient_23_fraction_07.csv	2017-01-13	04:20:03	04:21:53	00:01:50	04:20:03	04:21:53	00:01:50	1000
23	8	patient_23_fraction_08.csv	2017-01-16	06:20:22	06:22:42	00:02:20	06:20:22	06:22:42	00:02:20	1000
23	9	patient_23_fraction_09.csv	2017-01-17	06:18:00	06:20:34	00:02:35	06:18:00	06:20:34	00:02:35	1000
23	10	patient_23_fraction_10.csv	2017-01-18	06:16:34	06:18:56	00:02:21	06:16:34	06:18:56	00:02:21	1000
23	11	patient_23_fraction_11.csv	2017-01-19	06:23:50	06:25:53	00:02:02	06:23:50	06:25:53	00:02:02	1000
23	12	patient_23_fraction_12.csv	2017-01-20	06:22:25	06:23:00	00:00:34	06:22:25	06:23:00	00:00:34	1000
23	13	patient_23_fraction_13.csv	2017-01-23	06:40:10	06:42:37	00:02:28	06:40:10	06:42:37	00:02:28	1000
23	14	patient_23_fraction_14.csv	2017-01-24	06:37:08	06:39:43	00:02:35	06:37:08	06:39:43	00:02:35	1000
23	15	patient_23_fraction_15.csv	2017-01-25	06:41:59	06:44:11	00:02:12	06:41:59	06:44:09	00:02:10	0.987
23	16	patient_23_fraction_16.csv	2017-01-26	06:46:21	06:49:05	00:02:44	06:46:21	06:49:02	00:02:41	0.985
23	17	patient_23_fraction_17.csv	2017-01-27	06:50:45	06:53:31	00:02:45	06:50:45	06:53:31	00:02:45	1000
23	18	patient_23_fraction_18.csv	2017-01-30	06:41:55	06:44:39	00:02:44	06:41:55	06:44:39	00:02:44	1000
23	19	patient_23_fraction_19.csv	2017-01-31	06:44:14	06:46:36	00:02:22	06:44:14	06:46:36	00:02:22	1000
23	20	patient_23_fraction_20.csv	2017-02-03	06:48:00	06:50:22	00:02:22	06:48:00	06:50:22	00:02:22	1000
23	21	patient_23_fraction_21.csv	2017-02-06	06:43:43	06:46:19	00:02:36	06:43:43	06:46:19	00:02:36	1000
23	22	patient_23_fraction_22.csv	2017-02-08	06:33:01	06:35:20	00:02:20	06:33:01	06:35:20	00:02:20	1000
23	23	patient_23_fraction_23.csv	2017-02-09	06:59:48	07:00:47	00:00:59	06:59:48	07:00:47	00:00:59	1000
23	24	patient_23_fraction_24.csv	2017-02-10	07:00:13	07:02:35	00:02:22	07:00:13	07:02:35	00:02:22	1000
23	25	patient_23_fraction_25.csv	2017-02-14	06:43:19	06:45:48	00:02:29	06:43:19	06:45:48	00:02:29	1000
23	26	patient_23_fraction_26.csv	2017-02-15	06:40:07	06:42:24	00:02:17	06:40:07	06:42:24	00:02:17	1000
23	27	patient_23_fraction_27.csv	2017-02-17	06:36:26	06:38:36	00:02:10	06:36:26	06:38:36	00:02:10	1000
23	28	patient_23_fraction_28.csv	2017-02-20	06:36:09	06:38:33	00:02:24	06:36:09	06:38:33	00:02:24	1000
23	29	patient_23_fraction_29.csv	2017-02-22	06:41:20	06:43:42	00:02:23	06:41:20	06:43:42	00:02:23	1000
23	30	patient_23_fraction_30.csv	2017-02-23	06:45:46	06:48:21	00:02:34	06:45:46	06:48:21	00:02:34	1000
23	31	patient_23_fraction_31.csv	2017-02-24	06:33:45	06:36:16	00:02:31	06:33:45	06:36:16	00:02:31	1000
23	32	patient_23_fraction_32.csv	2017-02-27	07:45:49	07:48:13	00:02:24	07:45:49	07:48:10	00:02:21	0.976
24	1	patient_24_fraction_01.csv	2017-01-19	08:38:42	08:41:30	00:02:48	08:38:42	08:41:30	00:02:48	1000
24	2	patient_24_fraction_02.csv	2017-01-20	08:14:32	08:16:55	00:02:23	08:14:32	08:16:55	00:02:23	1000
24	3	patient_24_fraction_03.csv	2017-01-23	08:53:15	08:55:25	00:02:10	08:53:15	08:55:25	00:02:10	1000
24	4	patient_24_fraction_04.csv	2017-01-24	10:40:57	10:43:22	00:02:24	10:40:57	10:43:22	00:02:24	1000
24	5	patient_24_fraction_05.csv	2017-01-26	10:33:28	10:37:03	00:03:35	10:33:28	10:37:03	00:03:35	1000
24	6	patient_24_fraction_06.csv	2017-01-27	08:28:59	08:30:11	00:01:12	08:28:59	08:30:10	00:01:11	0.988
24	7	patient_24_fraction_07.csv	2017-01-30	09:51:28	09:53:41	00:02:13	09:51:28	09:53:41	00:02:13	1000
24	8	patient_24_fraction_08.csv	2017-01-31	10:16:20	10:18:43	00:02:23	10:16:20	10:18:43	00:02:23	1000
24	9	patient_24_fraction_09.csv	2017-02-02	10:51:43	10:53:56	00:02:13	10:51:43	10:53:56	00:02:13	1000
24	10	patient_24_fraction_10.csv	2017-02-03	10:34:00	10:36:24	00:02:24	10:34:00	10:36:24	00:02:24	1000
24	11	patient_24_fraction_11.csv	2017-02-06	11:25:59	11:28:27	00:02:28	11:25:59	11:28:27	00:02:28	1000
24	12	patient_24_fraction_12.csv	2017-02-07	11:28:29	11:30:57	00:02:28	11:28:29	11:30:57	00:02:28	1000
24	13	patient_24_fraction_13.csv	2017-02-09	12:03:05	12:05:28	00:02:23	12:03:05	12:05:28	00:02:23	1000
24	14	patient_24_fraction_14.csv	2017-02-10	09:00:53	09:03:16	00:02:23	09:00:55	09:03:16	00:02:21	0.984
24	15	patient_24_fraction_15.csv	2017-02-13	11:19:44	11:22:18	00:02:34	11:19:44	11:22:16	00:02:32	0.986
24	16	patient_24_fraction_16.csv	2017-02-16	11:16:30	11:18:51	00:02:21	11:16:30	11:18:51	00:02:21	1000
24	17	patient_24_fraction_17.csv	2017-02-17	11:06:20	11:08:51	00:02:31	11:06:20	11:08:51	00:02:31	1000
24	18	patient_24_fraction_18.csv	2017-02-21	14:09:32	14:11:52	00:02:19	14:09:32	14:11:50	00:02:18	0.988
24	19	patient_24_fraction_19.csv	2017-02-22	11:14:24	11:16:49	00:02:25	11:14:24	11:16:49	00:02:25	1000
24	20	patient_24_fraction_20.csv	2017-02-23	11:05:54	11:08:04	00:02:10	11:05:54	11:08:04	00:02:10	1000
24	21	patient_24_fraction_21.csv	2017-02-24	11:02:31	11:04:49	00:02:18	11:02:31	11:04:49	00:02:18	1000
24	22	patient_24_fraction_22.csv	2017-02-28	11:01:04	11:03:24	00:02:19	11:01:04	11:03:24	00:02:19	1000
24	23	patient_24_fraction_23.csv	2017-03-01	11:14:50	11:17:22	00:02:32	11:14:50	11:17:22	00:02:32	1000
24	24	patient_24_fraction_24.csv	2017-03-03	11:08:20	11:10:39	00:02:19	11:08:20	11:10:39	00:02:19	1000
24	25	patient_24_fraction_25.csv	2017-03-07	10:59:43	11:02:11	00:02:27	10:59:43	11:02:11	00:02:27	1000
24	26	patient_24_fraction_26.csv	2017-03-08	11:37:24	11:40:04	00:02:40	11:37:24	11:40:04	00:02:40	1000
24	27	patient_24_fraction_27.csv	2017-03-09	11:18:06	11:20:22	00:02:16	11:18:06	11:20:22	00:02:16	1000
24	28	patient_24_fraction_28.csv	2017-03-10	11:18:51	11:22:10	00:03:19	11:18:51	11:22:10	00:03:19	1000
25	1	patient_25_fraction_01.csv	2017-01-26	11:24:26	11:27:18	00:02:52	11:24:26	11:27:18	00:02:52	1000
25	2	patient_25_fraction_02.csv	2017-01-27	08:12:24	08:14:34	00:02:10	08:12:24	08:14:34	00:02:10	1000
25	3	patient_25_fraction_03.csv	2017-01-30	05:42:26	05:44:39	00:02:13	05:42:26	05:44:39	00:02:13	1000
25	4	patient_25_fraction_04.csv	2017-01-31	05:52:39	05:54:39	00:02:01	05:52:39	05:54:39	00:02:01	1000
25	5	patient_25_fraction_05.csv	2017-02-02	05:46:47	05:49:08	00:02:21	05:46:47	05:49:08	00:02:21	1000
25	6	patient_25_fraction_06.csv	2017-02-06	05:36:46	05:39:08	00:02:21	05:36:46	05:39:08	00:02:21	1000
25	7	patient_25_fraction_07.csv	2017-02-07	05:44:40	05:47:05	00:02:25	05:44:40	05:47:05	00:02:25	1000
25	8	patient_25_fraction_08.csv	2017-02-08	05:51:25	05:53:57	00:02:32	05:51:25	05:53:57	00:02:32	1000
25	9	patient_25_fraction_09.csv	2017-02-09	05:30:59	05:34:02	00:03:03	05:30:59	05:34:02	00:03:03	1000
25	10	patient_25_fraction_10.csv	2017-02-10	05:43:11	05:45:55	00:02:44	05:43:11	05:45:55	00:02:44	1000
25	11	patient_25_fraction_11.csv	2017-02-13	05:24:53	05:27:25	00:02:33	05:24:53	05:27:25	00:02:33	1000
25	12	patient_25_fraction_12.csv	2017-02-14	05:29:10	05:31:35	00:02:25	05:29:10	05:31:35	00:02:25	1000
25	13	patient_25_fraction_13.csv	2017-02-15	05:52:11	05:54:30	00:02:19	05:52:11	05:54:30	00:02:19	1000
25	14	patient_25_fraction_14.csv	2017-02-16	12:36:35	12:39:01	00:02:26	12:36:35	12:39:01	00:02:26	1000
25	15	patient_25_fraction_15.csv	2017-02-20	05:33:25	05:35:49	00:02:24	05:33:25	05:35:49	00:02:24	1000
25	16	patient_25_fraction_16.csv	2017-02-22	05:36:45	05:38:59	00:02:14	05:36:45	05:38:59	00:02:14	1000
25	17	patient_25_fraction_17.csv	2017-02-23	05:42:36	05:45:09	00:02:34	05:42:36	05:45:09	00:02:34	1000
25	18	patient_25_fraction_18.csv	2017-02-24	05:33:15	05:34:03	00:00:47	05:33:15	05:34:03	00:00:47	1000
25	19	patient_25_fraction_19.csv	2017-02-27	05:40:32	05:43:00	00:02:27	05:40:32	05:43:00	00:02:27	1000
25	20	patient_25_fraction_20.csv	2017-02-28	05:35:59	05:38:21	00:02:22	05:35:59	05:38:21	00:02:22	1000
25	21	patient_25_fraction_21.csv	2017-03-01	05:30:33	05:33:02	00:02:29	05:30:33	05:33:02	00:02:29	1000
25	22	patient_25_fraction_22.csv	2017-03-02	05:38:53	05:41:23	00:02:30	05:38:53	05:41:23	00:02:30	1000
25	23	patient_25_fraction_23.csv	2017-03-07	05:35:36	05:37:56	00:02:21	05:35:36	05:37:56	00:02:21	1000
25	24	patient_25_fraction_24.csv	2017-03-08	05:37:56	05:40:14	00:02:18	05:37:56	05:40:14	00:02:18	1000
25	25	patient_25_fraction_25.csv	2017-03-09	05:37:14	05:39:18	00:02:05	05:37:14	05:39:18	00:02:05	1000
25	26	patient_25_fraction_26.csv	2017-03-10	05:43:25	05:45:46	00:02:21	05:43:25	05:45:46	00:02:21	1000
26	1	patient_26_fraction_01.csv	2017-01-31	07:47:33	07:50:13	00:02:40	07:47:33	07:50:13	00:02:40	1000
26	2	patient_26_fraction_02.csv	2017-02-02	02:28:31	02:31:24	00:02:53	02:28:31	02:31:24	00:02:53	1000
26	3	patient_26_fraction_03.csv	2017-02-03	05:59:14	06:01:43	00:02:29	05:59:14	06:01:43	00:02:29	1000
26	4	patient_26_fraction_04.csv	2017-02-07	12:41:10	12:43:51	00:02:41	12:41:10	12:43:51	00:02:41	1000
26	5	patient_26_fraction_05.csv	2017-02-08	09:14:08	09:16:37	00:02:29	09:14:08	09:16:37	00:02:29	1000
26	6	patient_26_fraction_06.csv	2017-02-09	11:30:17	11:33:01	00:02:44	11:30:17	11:33:01	00:02:44	1000
26	7	patient_26_fraction_07.csv	2017-02-10	08:46:53	08:49:16	00:02:23	08:46:53	08:49:16	00:02:23	1000
26	8	patient_26_fraction_08.csv	2017-02-13	02:40:13	02:42:40	00:02:27	02:40:13	02:42:40	00:02:27	1000
26	9	patient_26_fraction_09.csv	2017-02-14	02:32:59	02:35:26	00:02:26	02:32:59	02:35:26	00:02:26	1000
26	10	patient_26_fraction_10.csv	2017-02-16	05:57:15	05:59:47	00:02:32	05:57:15	05:59:47	00:02:32	1000
26	11	patient_26_fraction_11.csv	2017-02-17	10:52:29	10:55:01	00:02:32	10:52:29	10:55:01	00:02:32	1000
26	12	patient_26_fraction_12.csv	2017-02-22	10:54:59	10:57:40	00:02:41	10:54:59	10:57:40	00:02:41	1000
26	13	patient_26_fraction_13.csv	2017-02-23	10:47:38	10:50:29	00:02:51	10:47:38	10:50:29	00:02:51	1000
26	14	patient_26_fraction_14.csv	2017-02-24	10:47:43	10:50:09	00:02:26	10:47:43	10:50:09	00:02:26	1000
26	15	patient_26_fraction_15.csv	2017-02-28	10:41:07	10:43:45	00:02:38	10:41:07	10:43:45	00:02:38	1000
26	16	patient_26_fraction_16.csv	2017-03-01	10:58:35	11:00:58	00:02:24	10:58:35	11:00:58	00:02:24	1000
26	17	patient_26_fraction_17.csv	2017-03-02	10:43:00	10:45:27	00:02:27	10:43:00	10:45:27	00:02:27	1000
26	18	patient_26_fraction_18.csv	2017-03-03	10:49:09	10:51:46	00:02:37	10:49:12	10:51:46	00:02:34	0.983
26	19	patient_26_fraction_19.csv	2017-03-06	10:46:24	11:06:24	00:20:00	10:46:24	11:06:24	00:20:00	1000
26	20	patient_26_fraction_20.csv	2017-03-07	10:41:08	10:43:45	00:02:37	10:41:08	10:43:45	00:02:37	1000
26	21	patient_26_fraction_21.csv	2017-03-08	11:21:06	11:24:27	00:03:21	11:21:06	11:24:27	00:03:21	1000
26	22	patient_26_fraction_22.csv	2017-03-10	01:39:00	01:41:23	00:02:23	01:39:00	01:41:23	00:02:23	1000
26	23	patient_26_fraction_23.csv	2017-03-21	15:06:43	15:09:24	00:02:41	15:06:43	15:09:24	00:02:41	1000
26	24	patient_26_fraction_24.csv	2017-03-22	11:44:05	11:46:34	00:02:28	11:44:05	11:46:34	00:02:28	1000
26	25	patient_26_fraction_25.csv	2017-03-24	09:58:27	10:01:23	00:02:56	09:58:27	10:01:23	00:02:56	1000
27	1	patient_27_fraction_01.csv	2017-04-13	05:38:54	05:41:26	00:02:32	05:38:54	05:41:26	00:02:32	1000
27	2	patient_27_fraction_02.csv	2017-04-18	05:35:58	05:38:20	00:02:22	05:35:58	05:38:20	00:02:22	1000
27	3	patient_27_fraction_03.csv	2017-04-20	05:40:01	05:42:31	00:02:30	05:40:01	05:42:31	00:02:30	1000
27	4	patient_27_fraction_04.csv	2017-04-21	05:38:40	05:41:37	00:02:57	05:38:40	05:41:37	00:02:57	1000
27	5	patient_27_fraction_05.csv	2017-04-22	05:32:03	05:34:34	00:02:32	05:32:03	05:34:34	00:02:32	1000
27	6	patient_27_fraction_06.csv	2017-04-25	05:30:21	05:32:47	00:02:26	05:30:21	05:32:47	00:02:26	1000
27	7	patient_27_fraction_07.csv	2017-04-26	05:54:11	05:56:54	00:02:42	05:54:11	05:56:48	00:02:37	0.966
27	8	patient_27_fraction_08.csv	2017-05-02	05:40:43	05:43:17	00:02:35	05:40:43	05:43:17	00:02:35	1000
27	9	patient_27_fraction_09.csv	2017-05-03	05:43:43	05:46:14	00:02:32	05:43:43	05:46:14	00:02:32	1000
27	10	patient_27_fraction_10.csv	2017-05-08	05:48:48	05:50:55	00:02:07	05:48:48	05:50:55	00:02:07	1000
27	11	patient_27_fraction_11.csv	2017-05-10	03:26:30	03:28:49	00:02:20	03:26:30	03:28:49	00:02:20	1000
27	12	patient_27_fraction_12.csv	2017-05-11	05:35:19	05:37:41	00:02:23	05:35:19	05:37:41	00:02:23	1000
27	13	patient_27_fraction_13.csv	2017-05-12	05:22:29	05:25:09	00:02:40	05:22:29	05:25:07	00:02:38	0.988
27	14	patient_27_fraction_14.csv	2017-05-15	05:34:31	05:36:57	00:02:26	05:34:31	05:36:57	00:02:26	1000
28	1	patient_28_fraction_01.csv	2017-04-19	10:35:21	10:38:02	00:02:42	10:35:21	10:38:02	00:02:42	1000
28	2	patient_28_fraction_02.csv	2017-04-20	10:45:37	10:47:58	00:02:21	10:45:37	10:47:58	00:02:21	1000
28	3	patient_28_fraction_03.csv	2017-04-21	10:28:37	10:30:59	00:02:22	10:28:37	10:30:59	00:02:22	1000
28	4	patient_28_fraction_04.csv	2017-04-22	01:53:43	01:56:15	00:02:32	01:53:43	01:56:15	00:02:32	1000
28	5	patient_28_fraction_05.csv	2017-05-02	10:35:50	10:40:10	00:04:20	10:35:50	10:40:10	00:04:20	1000
28	6	patient_28_fraction_06.csv	2017-05-03	10:55:44	10:58:48	00:03:04	10:55:44	10:58:44	00:03:00	0.978
28	7	patient_28_fraction_07.csv	2017-05-04	10:32:29	10:35:21	00:02:52	10:32:29	10:35:19	00:02:50	0.987
28	8	patient_28_fraction_08.csv	2017-05-05	10:31:57	10:34:42	00:02:44	10:31:57	10:34:42	00:02:44	1000
28	9	patient_28_fraction_09.csv	2017-05-09	10:36:50	10:39:23	00:02:33	10:36:50	10:39:23	00:02:33	1000
28	10	patient_28_fraction_10.csv	2017-05-10	10:31:56	10:34:37	00:02:41	10:31:56	10:34:37	00:02:41	1000
28	11	patient_28_fraction_11.csv	2017-05-11	10:13:19	10:16:35	00:03:17	10:13:19	10:16:35	00:03:17	1000
28	12	patient_28_fraction_12.csv	2017-05-12	10:25:55	10:28:23	00:02:28	10:25:55	10:28:23	00:02:28	1000
28	13	patient_28_fraction_13.csv	2017-05-16	10:23:14	10:26:04	00:02:50	10:23:14	10:26:04	00:02:50	1000
28	14	patient_28_fraction_14.csv	2017-05-17	10:44:20	10:46:40	00:02:21	10:44:20	10:46:40	00:02:21	1000
